# Supplementary material for: 2,2-Bis(hy­droxy­meth­yl)-2,3-dihydro-1H-pyrrolizin-1-one
Source: Acta Crystallogr Sect E Struct Rep Online. 2010 Jun 5;66(Pt 7):o1579–80. doi: 10.1107/S1600536810018970 (PMC3006763; doi:10.1107/S1600536810018970)
Supplement: Supplementary file 1 [file e-66-o1579-sup1.cif]

##############################################################################
###                                                                        ###
###        Electronic paper (Acta Crystallographica Section E)             ###
###                                                                        ###
##############################################################################
#                                                                            #
# This CIF contains the data in a paper accepted for publication in Acta     #
# Crystallographica Section E. It conforms to the requirements of Notes      #
# for Authors for Section E, and has been peer reviewed under the auspices   #
# of the IUCr Commission on Journals.                                        #
#                                                                            #
# Full details of the Crystallographic Information File format               #
# are given in the paper "The Crystallographic Information File (CIF):       #
# a New Standard Archive File for Crystallography" by S. R. Hall, F. H.      #
# Allen and I. D. Brown [Acta Cryst. (1991), A47, 655-685].                  #
#                                                                            #
# The current version of the core CIF dictionary is obtainable from          #
# ftp://ftp.iucr.org/pub/cif_core.dic. The current version number is 2.4.    #
#                                                                            #
# Software is freely available for graphical display of the structure(s) in  #
# this CIF.  For information consult the CIF home page http://www.iucr.org/  #
# cif/home.html                                                              #
#                                                                            #
# This file may be used for bona fide research purposes within the           #
# scientific community so long as proper attribution is given to the journal # 
# article from which it was obtained.                                        #
#                                                                            #
##############################################################################
                                             
data_I
_audit_creation_method     SHELXL-97
_chemical_name_systematic
;
2,2-Bis(hydroxymethyl)-2,3-dihydro-1<i>H</i>-pyrrolizin-1-one
;
_chemical_name_common     ?
_chemical_formula_moiety     'C9 H11 N O3'
_chemical_formula_sum     'C9 H11 N O3'
_chemical_formula_iupac     'C9 H11 N O3'
_chemical_formula_weight     181.19
_chemical_melting_point     395
_symmetry_cell_setting     monoclinic
_symmetry_space_group_name_H-M     'P 21/c'
_symmetry_space_group_name_Hall     '-P 2ybc'
loop_
    _symmetry_equiv_pos_as_xyz
    'x, y, z'
    '-x, y+1/2, -z+1/2'
    '-x, -y, -z'
    'x, -y-1/2, z-1/2'
_cell_length_a     10.2601(8)
_cell_length_b     39.863(3)
_cell_length_c     12.4120(10)
_cell_angle_alpha     90.00
_cell_angle_beta     90.273(6)
_cell_angle_gamma     90.00
_cell_volume     5076.4(7)
_cell_formula_units_Z     24
_cell_measurement_reflns_used     5462
_cell_measurement_theta_min     27.5
_cell_measurement_theta_max     72.2
_cell_measurement_temperature     113(2)
_exptl_crystal_description     prism
_exptl_crystal_colour     colourless
_exptl_crystal_size_max     0.22
_exptl_crystal_size_mid     0.18
_exptl_crystal_size_min     0.16
_exptl_crystal_density_diffrn     1.422
_exptl_crystal_density_meas     ?
_exptl_crystal_density_method     'not measured'
_exptl_crystal_F_000     2304
_exptl_absorpt_coefficient_mu     0.899
_exptl_absorpt_correction_type     multi-scan
_exptl_absorpt_process_details     '(CrystalClear; Rigaku, 2009)'
_exptl_absorpt_correction_T_min     0.8268
_exptl_absorpt_correction_T_max     0.8695
_exptl_special_details
;
;
_diffrn_ambient_temperature     113(2)
_diffrn_radiation_type     CuK\a
_diffrn_radiation_wavelength     1.54187
_diffrn_radiation_source     'fine-focus sealed tube'
_diffrn_radiation_monochromator     multilayer
_diffrn_measurement_device_type     'Rigaku Saturn70 CCD camera'
_diffrn_measurement_method     \w
_diffrn_detector_area_resol_mean     ?
_diffrn_reflns_number     51559
_diffrn_reflns_av_R_equivalents     0.0589
_diffrn_reflns_av_sigmaI/netI     0.0344
_diffrn_reflns_theta_min     2.22
_diffrn_reflns_theta_max     72.73
_diffrn_reflns_theta_full     67.75
_diffrn_measured_fraction_theta_max     0.979
_diffrn_measured_fraction_theta_full     0.998
_diffrn_reflns_limit_h_min     -12
_diffrn_reflns_limit_h_max     12
_diffrn_reflns_limit_k_min     -48
_diffrn_reflns_limit_k_max     48
_diffrn_reflns_limit_l_min     -12
_diffrn_reflns_limit_l_max     14
_diffrn_standards_number     0
_diffrn_standards_interval_count     0
_diffrn_standards_interval_time     0
_diffrn_standards_decay_%     0
_refine_special_details
;
Refinement of <i>F</i>^2^ against ALL reflections. The weighted <i>R</i>-factor
wR and goodness of fit <i>S</i> are based on <i>F</i>^2^, conventional
<i>R</i>-factors <i>R</i> are based on <i>F</i>, with <i>F</i> set to zero for
negative <i>F</i>^2^. The threshold expression of <i>F</i>^2^ >
\s(<i>F</i>^2^) is used only for calculating <i>R</i>-factors(gt) etc. and is
not relevant to the choice of reflections for refinement. <i>R</i>-factors
based on <i>F</i>^2^ are statistically about twice as large as those based on
<i>F</i>, and <i>R</i>- factors based on ALL data will be even larger.
;
_reflns_number_total     9889
_reflns_number_gt     8550
_reflns_threshold_expression     I>2sigma(I)
_refine_ls_structure_factor_coef     Fsqd
_refine_ls_matrix_type     full
_refine_ls_R_factor_all     0.0531
_refine_ls_R_factor_gt     0.0447
_refine_ls_wR_factor_gt     0.1136
_refine_ls_wR_factor_ref     0.1215
_refine_ls_goodness_of_fit_ref     1.091
_refine_ls_restrained_S_all     1.091
_refine_ls_number_reflns     9889
_refine_ls_number_parameters     751
_refine_ls_number_restraints     0
_refine_ls_hydrogen_treatment     mixed
_refine_ls_weighting_scheme     calc
_refine_ls_weighting_details
         'calc w=1/[\s^2^(Fo^2^)+(0.0583P)^2^+1.4861P] where P=(Fo^2^+2Fc^2^)/3'
_atom_sites_solution_hydrogens     geom
_atom_sites_solution_primary     direct
_atom_sites_solution_secondary     difmap
_refine_ls_shift/su_max     0.000
_refine_ls_shift/su_mean     0.000
_refine_diff_density_max     0.260
_refine_diff_density_min     -0.267
_refine_ls_extinction_method     none
_refine_ls_extinction_coef     ?
loop_
    _atom_type_symbol
    _atom_type_description
    _atom_type_scat_dispersion_real
    _atom_type_scat_dispersion_imag
    _atom_type_scat_source
    'C' 'C' 0.0181 0.0091
                         'International Tables Vol C Tables 4.2.6.8 and 6.1.1.4'
    'H' 'H' 0.0000 0.0000
                         'International Tables Vol C Tables 4.2.6.8 and 6.1.1.4'
    'N' 'N' 0.0311 0.0180
                         'International Tables Vol C Tables 4.2.6.8 and 6.1.1.4'
    'O' 'O' 0.0492 0.0322
                         'International Tables Vol C Tables 4.2.6.8 and 6.1.1.4'
_computing_data_collection     'CrystalClear (Rigaku, 2009)'
_computing_cell_refinement     'CrystalClear (Rigaku, 2009)'
_computing_data_reduction     'CrystalClear (Rigaku, 2009)'
_computing_structure_solution     'SHELXS97 (Sheldrick, 2008)'
_computing_structure_refinement     'SHELXL97 (Sheldrick, 2008)'
_computing_molecular_graphics     'ORTEP-3 (Farrugia, 1997)'
_computing_publication_material     'publCIF (Westrip, 2010)'
loop_
    _atom_site_type_symbol
    _atom_site_label
    _atom_site_fract_x
    _atom_site_fract_y
    _atom_site_fract_z
    _atom_site_U_iso_or_equiv
    _atom_site_adp_type
    _atom_site_calc_flag
    _atom_site_refinement_flags
    _atom_site_occupancy
    _atom_site_disorder_assembly
    _atom_site_disorder_group
    O O1 0.00788(10) 0.23601(3) 0.79919(9) 0.0209(2) Uani d . 1 . .
    O O2 0.12194(13) 0.26396(3) 1.04690(11) 0.0315(3) Uani d . 1 . .
    H H2 0.175(2) 0.2699(6) 1.102(2) 0.050(7) Uiso d . 1 . .
    O O3 0.29990(12) 0.22299(3) 0.70802(10) 0.0285(3) Uani d . 1 . .
    H H3 0.376(3) 0.2300(7) 0.688(2) 0.062(8) Uiso d . 1 . .
    O O4 0.50703(11) 0.24375(3) 0.58345(9) 0.0224(3) Uani d . 1 . .
    O O5 0.60266(12) 0.26017(3) 0.32413(10) 0.0245(3) Uani d . 1 . .
    H H5 0.651(2) 0.2602(6) 0.272(2) 0.042(7) Uiso d . 1 . .
    O O6 0.79773(11) 0.23639(3) 0.67012(10) 0.0240(3) Uani d . 1 . .
    H H6 0.874(3) 0.2378(6) 0.706(2) 0.044(7) Uiso d . 1 . .
    O O7 1.09436(11) 0.06150(3) 0.47694(9) 0.0240(3) Uani d . 1 . .
    O O8 0.80230(11) 0.07468(3) 0.38956(9) 0.0230(3) Uani d . 1 . .
    H H8 0.728(2) 0.0737(6) 0.354(2) 0.045(7) Uiso d . 1 . .
    O O9 0.99084(12) 0.03716(3) 0.72620(11) 0.0273(3) Uani d . 1 . .
    H H9 0.941(2) 0.0409(6) 0.778(2) 0.041(7) Uiso d . 1 . .
    O O10 1.09012(11) 0.05039(3) -0.03329(10) 0.0229(3) Uani d . 1 . .
    O O11 0.79658(12) 0.04535(3) -0.12018(9) 0.0248(3) Uani d . 1 . .
    H H11 0.722(2) 0.0404(6) -0.1456(19) 0.037(6) Uiso d . 1 . .
    O O12 0.98992(12) 0.06862(3) 0.22557(10) 0.0250(3) Uani d . 1 . .
    H H12 0.943(2) 0.0722(6) 0.279(2) 0.044(7) Uiso d . 1 . .
    O O13 0.59009(10) 0.03485(3) 0.74524(9) 0.0209(2) Uani d . 1 . .
    O O14 0.47801(12) 0.05834(3) 0.49770(10) 0.0278(3) Uani d . 1 . .
    H H14 0.428(2) 0.0666(6) 0.447(2) 0.041(6) Uiso d . 1 . .
    O O15 0.29842(12) 0.03026(3) 0.84705(10) 0.0277(3) Uani d . 1 . .
    H H15 0.217(3) 0.0385(7) 0.868(2) 0.065(8) Uiso d . 1 . .
    O O16 0.59239(10) 0.07059(3) 0.25528(9) 0.0220(2) Uani d . 1 . .
    O O17 0.49233(12) 0.04752(3) -0.00169(10) 0.0255(3) Uani d . 1 . .
    H H17 0.438(3) 0.0448(7) -0.056(2) 0.054(8) Uiso d . 1 . .
    O O18 0.29584(11) 0.07697(3) 0.33930(10) 0.0219(2) Uani d . 1 . .
    H H18 0.226(2) 0.0734(6) 0.3752(19) 0.036(6) Uiso d . 1 . .
    N N1 0.21112(13) 0.30568(3) 0.82425(11) 0.0209(3) Uani d . 1 . .
    N N2 0.70994(13) 0.18680(3) 0.45337(11) 0.0189(3) Uani d . 1 . .
    N N3 0.88997(12) 0.11537(3) 0.61882(11) 0.0185(3) Uani d . 1 . .
    N N4 0.87478(12) 0.11657(3) 0.00760(11) 0.0188(3) Uani d . 1 . .
    N N5 0.38885(13) 0.10504(3) 0.72801(11) 0.0188(3) Uani d . 1 . .
    N N6 0.37989(12) 0.12235(3) 0.11227(11) 0.0188(3) Uani d . 1 . .
    C C1 0.21244(17) 0.33884(4) 0.80508(15) 0.0252(4) Uani d . 1 . .
    H H1 0.2813 0.3539 0.8218 0.030 Uiso calc R 1 . .
    C C2 0.09387(17) 0.34708(4) 0.75598(15) 0.0270(4) Uani d . 1 . .
    H H2A 0.0676 0.3689 0.7339 0.032 Uiso calc R 1 . .
    C C3 0.02071(16) 0.31774(4) 0.74498(14) 0.0233(3) Uani d . 1 . .
    H H3A -0.0636 0.3158 0.7136 0.028 Uiso calc R 1 . .
    C C4 0.09541(15) 0.29189(4) 0.78898(13) 0.0196(3) Uani d . 1 . .
    C C5 0.09389(15) 0.25707(4) 0.81614(13) 0.0174(3) Uani d . 1 . .
    C C6 0.22115(15) 0.24870(4) 0.87559(13) 0.0189(3) Uani d . 1 . .
    C C7 0.30154(16) 0.28135(4) 0.87220(16) 0.0255(4) Uani d . 1 . .
    H H7A 0.3284 0.2883 0.9455 0.031 Uiso calc R 1 . .
    H H7B 0.3802 0.2786 0.8271 0.031 Uiso calc R 1 . .
    C C8 0.18828(16) 0.23812(4) 0.99139(14) 0.0228(3) Uani d . 1 . .
    H H8A 0.1331 0.2178 0.9896 0.027 Uiso calc R 1 . .
    H H8B 0.2698 0.2325 1.0305 0.027 Uiso calc R 1 . .
    C C9 0.28809(16) 0.21894(4) 0.82123(14) 0.0214(3) Uani d . 1 . .
    H H9A 0.3761 0.2160 0.8530 0.026 Uiso calc R 1 . .
    H H9B 0.2376 0.1983 0.8361 0.026 Uiso calc R 1 . .
    C C10 0.71767(17) 0.15398(4) 0.42930(14) 0.0247(4) Uani d . 1 . .
    H H10 0.7880 0.1431 0.3941 0.030 Uiso calc R 1 . .
    C C11 0.60312(18) 0.13877(4) 0.46555(15) 0.0281(4) Uani d . 1 . .
    H H11A 0.5812 0.1157 0.4584 0.034 Uiso calc R 1 . .
    C C12 0.52670(17) 0.16340(4) 0.51397(15) 0.0250(4) Uani d . 1 . .
    H H12A 0.4438 0.1603 0.5462 0.030 Uiso calc R 1 . .
    C C13 0.59529(15) 0.19350(4) 0.50604(13) 0.0185(3) Uani d . 1 . .
    C C14 0.59120(14) 0.22819(4) 0.53385(13) 0.0176(3) Uani d . 1 . .
    C C15 0.71635(15) 0.24481(4) 0.49083(13) 0.0175(3) Uani d . 1 . .
    C C16 0.79390(15) 0.21608(4) 0.43832(14) 0.0200(3) Uani d . 1 . .
    H H16A 0.8086 0.2205 0.3609 0.024 Uiso calc R 1 . .
    H H16B 0.8791 0.2129 0.4746 0.024 Uiso calc R 1 . .
    C C17 0.67828(15) 0.27266(4) 0.41111(13) 0.0199(3) Uani d . 1 . .
    H H17A 0.6280 0.2901 0.4495 0.024 Uiso calc R 1 . .
    H H17B 0.7583 0.2832 0.3826 0.024 Uiso calc R 1 . .
    C C18 0.78953(15) 0.26041(4) 0.58545(13) 0.0202(3) Uani d . 1 . .
    H H18A 0.8781 0.2671 0.5628 0.024 Uiso calc R 1 . .
    H H18B 0.7430 0.2807 0.6108 0.024 Uiso calc R 1 . .
    C C19 0.88204(17) 0.14731(4) 0.65250(15) 0.0250(4) Uani d . 1 . .
    H H19 0.8126 0.1570 0.6922 0.030 Uiso calc R 1 . .
    C C20 0.99474(18) 0.16368(4) 0.61835(16) 0.0289(4) Uani d . 1 . .
    H H20 1.0159 0.1865 0.6311 0.035 Uiso calc R 1 . .
    C C21 1.07093(17) 0.14066(4) 0.56230(15) 0.0256(4) Uani d . 1 . .
    H H21 1.1528 0.1449 0.5296 0.031 Uiso calc R 1 . .
    C C22 1.00406(15) 0.11023(4) 0.56347(13) 0.0198(3) Uani d . 1 . .
    C C23 1.00883(15) 0.07613(4) 0.52823(12) 0.0180(3) Uani d . 1 . .
    C C24 0.88236(14) 0.05865(4) 0.56444(13) 0.0172(3) Uani d . 1 . .
    C C25 0.80686(15) 0.08571(4) 0.62717(13) 0.0188(3) Uani d . 1 . .
    H H25A 0.7203 0.0898 0.5941 0.023 Uiso calc R 1 . .
    H H25B 0.7950 0.0791 0.7033 0.023 Uiso calc R 1 . .
    C C26 0.80900(16) 0.04725(4) 0.46370(14) 0.0219(3) Uani d . 1 . .
    H H26A 0.8548 0.0281 0.4302 0.026 Uiso calc R 1 . .
    H H26B 0.7200 0.0399 0.4831 0.026 Uiso calc R 1 . .
    C C27 0.91564(16) 0.02804(4) 0.63456(14) 0.0231(3) Uani d . 1 . .
    H H27A 0.8339 0.0172 0.6584 0.028 Uiso calc R 1 . .
    H H27B 0.9649 0.0116 0.5911 0.028 Uiso calc R 1 . .
    C C28 0.85751(17) 0.14907(4) -0.01890(14) 0.0244(4) Uani d . 1 . .
    H H28 0.7856 0.1628 0.0006 0.029 Uiso calc R 1 . .
    C C29 0.96452(18) 0.15888(4) -0.08015(15) 0.0290(4) Uani d . 1 . .
    H H29 0.9785 0.1805 -0.1098 0.035 Uiso calc R 1 . .
    C C30 1.04757(17) 0.13129(4) -0.09025(14) 0.0254(4) Uani d . 1 . .
    H H30 1.1281 0.1307 -0.1277 0.031 Uiso calc R 1 . .
    C C31 0.98977(15) 0.10492(4) -0.03510(13) 0.0193(3) Uani d . 1 . .
    C C32 1.00243(14) 0.07002(4) -0.00908(12) 0.0170(3) Uani d . 1 . .
    C C33 0.88121(14) 0.05919(4) 0.05423(13) 0.0168(3) Uani d . 1 . .
    C C34 0.79884(15) 0.09140(4) 0.06617(13) 0.0198(3) Uani d . 1 . .
    H H34A 0.7113 0.0885 0.0336 0.024 Uiso calc R 1 . .
    H H34B 0.7891 0.0977 0.1429 0.024 Uiso calc R 1 . .
    C C35 0.81048(15) 0.03267(4) -0.01264(13) 0.0195(3) Uani d . 1 . .
    H H35A 0.8612 0.0115 -0.0131 0.023 Uiso calc R 1 . .
    H H35B 0.7237 0.0280 0.0185 0.023 Uiso calc R 1 . .
    C C36 0.92196(16) 0.04439(4) 0.16262(13) 0.0207(3) Uani d . 1 . .
    H H36A 0.8436 0.0368 0.2020 0.025 Uiso calc R 1 . .
    H H36B 0.9787 0.0247 0.1507 0.025 Uiso calc R 1 . .
    C C37 0.38558(17) 0.13759(4) 0.75589(14) 0.0246(4) Uani d . 1 . .
    H H37 0.3169 0.1529 0.7414 0.030 Uiso calc R 1 . .
    C C38 0.50179(18) 0.14466(4) 0.81014(15) 0.0286(4) Uani d . 1 . .
    H H38 0.5260 0.1658 0.8392 0.034 Uiso calc R 1 . .
    C C39 0.57621(16) 0.11548(4) 0.81455(14) 0.0236(4) Uani d . 1 . .
    H H39 0.6597 0.1129 0.8470 0.028 Uiso calc R 1 . .
    C C40 0.50416(15) 0.09073(4) 0.76208(13) 0.0182(3) Uani d . 1 . .
    C C41 0.50526(14) 0.05629(4) 0.72993(12) 0.0160(3) Uani d . 1 . .
    C C42 0.37586(14) 0.04861(4) 0.67170(13) 0.0163(3) Uani d . 1 . .
    C C43 0.30152(15) 0.08220(4) 0.66999(14) 0.0211(3) Uani d . 1 . .
    H H43A 0.2864 0.0900 0.5952 0.025 Uiso calc R 1 . .
    H H43B 0.2166 0.0802 0.7070 0.025 Uiso calc R 1 . .
    C C44 0.40411(15) 0.03513(4) 0.55893(13) 0.0197(3) Uani d . 1 . .
    H H44A 0.4527 0.0138 0.5649 0.024 Uiso calc R 1 . .
    H H44B 0.3208 0.0305 0.5212 0.024 Uiso calc R 1 . .
    C C45 0.30486(15) 0.02149(4) 0.73617(13) 0.0195(3) Uani d . 1 . .
    H H45A 0.2155 0.0186 0.7072 0.023 Uiso calc R 1 . .
    H H45B 0.3513 -0.0001 0.7284 0.023 Uiso calc R 1 . .
    C C46 0.36546(17) 0.15442(4) 0.08148(14) 0.0242(4) Uani d . 1 . .
    H H46 0.2952 0.1633 0.0403 0.029 Uiso calc R 1 . .
    C C47 0.47214(17) 0.17239(4) 0.12078(15) 0.0274(4) Uani d . 1 . .
    H H47 0.4874 0.1957 0.1112 0.033 Uiso calc R 1 . .
    C C48 0.55255(17) 0.15008(4) 0.17670(14) 0.0247(4) Uani d . 1 . .
    H H48 0.6324 0.1553 0.2119 0.030 Uiso calc R 1 . .
    C C49 0.49328(15) 0.11869(4) 0.17092(13) 0.0187(3) Uani d . 1 . .
    C C50 0.50457(14) 0.08431(4) 0.20370(12) 0.0168(3) Uani d . 1 . .
    C C51 0.38331(14) 0.06528(4) 0.16315(13) 0.0168(3) Uani d . 1 . .
    C C52 0.30237(15) 0.09173(4) 0.10148(13) 0.0196(3) Uani d . 1 . .
    H H52A 0.2916 0.0854 0.0248 0.024 Uiso calc R 1 . .
    H H52B 0.2152 0.0945 0.1342 0.024 Uiso calc R 1 . .
    C C53 0.42590(16) 0.03599(4) 0.09137(13) 0.0204(3) Uani d . 1 . .
    H H53A 0.4839 0.0209 0.1330 0.024 Uiso calc R 1 . .
    H H53B 0.3482 0.0229 0.0691 0.024 Uiso calc R 1 . .
    C C54 0.31093(15) 0.05104(4) 0.26027(13) 0.0195(3) Uani d . 1 . .
    H H54A 0.2243 0.0426 0.2375 0.023 Uiso calc R 1 . .
    H H54B 0.3607 0.0321 0.2915 0.023 Uiso calc R 1 . .
loop_
    _atom_site_aniso_label
    _atom_site_aniso_U_11
    _atom_site_aniso_U_22
    _atom_site_aniso_U_33
    _atom_site_aniso_U_12
    _atom_site_aniso_U_13
    _atom_site_aniso_U_23
    O1 0.0194(5) 0.0193(6) 0.0238(6) -0.0030(4) -0.0024(4) 0.0027(5)
    O2 0.0339(7) 0.0348(7) 0.0258(7) 0.0121(5) -0.0037(6) -0.0075(6)
    O3 0.0235(6) 0.0382(7) 0.0239(7) 0.0002(5) 0.0059(5) 0.0027(5)
    O4 0.0198(6) 0.0245(6) 0.0229(6) 0.0021(4) 0.0041(4) -0.0004(5)
    O5 0.0213(6) 0.0331(7) 0.0190(6) -0.0004(5) -0.0008(5) 0.0014(5)
    O6 0.0203(6) 0.0326(7) 0.0191(6) -0.0027(5) -0.0035(5) 0.0048(5)
    O7 0.0178(5) 0.0327(7) 0.0215(6) 0.0020(5) 0.0037(4) -0.0027(5)
    O8 0.0193(6) 0.0300(7) 0.0196(6) 0.0003(5) -0.0043(5) -0.0006(5)
    O9 0.0235(6) 0.0372(7) 0.0213(7) 0.0065(5) 0.0007(5) 0.0055(5)
    O10 0.0182(5) 0.0251(6) 0.0255(6) 0.0033(4) 0.0021(5) -0.0032(5)
    O11 0.0203(6) 0.0371(7) 0.0170(6) -0.0064(5) -0.0035(5) 0.0012(5)
    O12 0.0237(6) 0.0328(7) 0.0183(6) -0.0063(5) 0.0001(5) -0.0035(5)
    O13 0.0174(5) 0.0212(6) 0.0240(6) 0.0016(4) -0.0021(4) 0.0008(5)
    O14 0.0236(6) 0.0413(8) 0.0183(6) -0.0071(5) -0.0009(5) 0.0059(5)
    O15 0.0200(6) 0.0461(8) 0.0170(6) 0.0011(5) 0.0037(5) 0.0013(5)
    O16 0.0175(5) 0.0266(6) 0.0219(6) 0.0008(4) -0.0040(4) 0.0030(5)
    O17 0.0254(6) 0.0335(7) 0.0175(6) -0.0014(5) 0.0012(5) -0.0017(5)
    O18 0.0210(6) 0.0247(6) 0.0201(6) -0.0005(5) 0.0048(5) -0.0014(5)
    N1 0.0216(7) 0.0167(7) 0.0242(8) -0.0015(5) -0.0006(5) 0.0000(5)
    N2 0.0202(6) 0.0175(7) 0.0190(7) 0.0008(5) -0.0004(5) -0.0006(5)
    N3 0.0198(6) 0.0175(7) 0.0182(7) -0.0001(5) -0.0004(5) -0.0005(5)
    N4 0.0198(6) 0.0168(7) 0.0198(7) -0.0002(5) -0.0008(5) 0.0020(5)
    N5 0.0200(6) 0.0169(7) 0.0194(7) 0.0009(5) -0.0003(5) -0.0015(5)
    N6 0.0198(6) 0.0178(7) 0.0189(7) 0.0003(5) 0.0002(5) 0.0019(5)
    C1 0.0309(9) 0.0169(8) 0.0277(9) -0.0044(7) 0.0059(7) 0.0007(7)
    C2 0.0321(9) 0.0190(8) 0.0300(10) 0.0046(7) 0.0069(7) 0.0075(7)
    C3 0.0232(8) 0.0228(8) 0.0239(9) 0.0036(6) 0.0016(6) 0.0039(7)
    C4 0.0190(7) 0.0191(8) 0.0207(8) -0.0009(6) 0.0008(6) 0.0015(6)
    C5 0.0182(7) 0.0180(8) 0.0160(8) 0.0009(6) 0.0002(6) 0.0008(6)
    C6 0.0173(7) 0.0165(8) 0.0228(9) 0.0005(6) -0.0021(6) 0.0008(6)
    C7 0.0206(8) 0.0196(8) 0.0361(10) -0.0001(6) -0.0063(7) 0.0015(7)
    C8 0.0233(8) 0.0235(8) 0.0216(9) 0.0049(6) -0.0027(6) -0.0008(7)
    C9 0.0202(8) 0.0213(8) 0.0228(9) 0.0023(6) 0.0014(6) 0.0007(6)
    C10 0.0304(9) 0.0191(8) 0.0245(9) 0.0040(7) -0.0060(7) -0.0031(7)
    C11 0.0358(10) 0.0173(8) 0.0311(10) -0.0019(7) -0.0119(8) 0.0007(7)
    C12 0.0248(8) 0.0226(9) 0.0275(9) -0.0047(6) -0.0047(7) 0.0058(7)
    C13 0.0192(7) 0.0178(8) 0.0185(8) 0.0010(6) -0.0014(6) 0.0015(6)
    C14 0.0162(7) 0.0215(8) 0.0152(8) 0.0003(6) -0.0027(6) 0.0015(6)
    C15 0.0179(7) 0.0175(8) 0.0170(8) -0.0003(6) 0.0003(6) 0.0001(6)
    C16 0.0194(7) 0.0189(8) 0.0216(9) 0.0001(6) 0.0015(6) 0.0001(6)
    C17 0.0218(8) 0.0192(8) 0.0187(8) 0.0007(6) 0.0005(6) 0.0006(6)
    C18 0.0203(8) 0.0205(8) 0.0198(8) -0.0013(6) -0.0010(6) -0.0002(6)
    C19 0.0288(9) 0.0205(8) 0.0255(9) 0.0026(7) -0.0027(7) -0.0013(7)
    C20 0.0354(9) 0.0176(8) 0.0335(10) -0.0045(7) -0.0085(8) 0.0026(7)
    C21 0.0238(8) 0.0246(9) 0.0282(10) -0.0050(7) -0.0038(7) 0.0062(7)
    C22 0.0187(7) 0.0231(8) 0.0175(8) -0.0013(6) -0.0006(6) 0.0019(6)
    C23 0.0172(7) 0.0237(8) 0.0132(8) 0.0003(6) -0.0014(6) 0.0001(6)
    C24 0.0163(7) 0.0174(8) 0.0179(8) 0.0013(6) 0.0008(6) -0.0011(6)
    C25 0.0183(7) 0.0179(8) 0.0204(8) -0.0002(6) 0.0026(6) 0.0009(6)
    C26 0.0206(8) 0.0210(8) 0.0242(9) -0.0007(6) -0.0002(6) -0.0041(7)
    C27 0.0246(8) 0.0215(8) 0.0232(9) 0.0040(6) 0.0030(6) 0.0012(7)
    C28 0.0292(9) 0.0164(8) 0.0275(9) 0.0008(6) -0.0056(7) 0.0009(7)
    C29 0.0364(10) 0.0196(8) 0.0309(10) -0.0084(7) -0.0070(8) 0.0076(7)
    C30 0.0252(8) 0.0267(9) 0.0244(9) -0.0062(7) 0.0007(7) 0.0048(7)
    C31 0.0180(7) 0.0217(8) 0.0183(8) -0.0013(6) 0.0002(6) -0.0002(6)
    C32 0.0166(7) 0.0203(8) 0.0142(8) -0.0013(6) -0.0005(6) -0.0012(6)
    C33 0.0169(7) 0.0156(7) 0.0180(8) 0.0001(6) 0.0009(6) 0.0010(6)
    C34 0.0201(8) 0.0183(8) 0.0209(8) -0.0001(6) 0.0036(6) 0.0023(6)
    C35 0.0197(7) 0.0195(8) 0.0192(8) -0.0014(6) 0.0004(6) 0.0006(6)
    C36 0.0236(8) 0.0195(8) 0.0189(8) -0.0016(6) -0.0012(6) -0.0006(6)
    C37 0.0292(9) 0.0178(8) 0.0269(9) 0.0033(6) 0.0033(7) -0.0044(7)
    C38 0.0344(9) 0.0206(9) 0.0309(10) -0.0044(7) 0.0024(7) -0.0109(7)
    C39 0.0228(8) 0.0258(9) 0.0222(9) -0.0041(6) 0.0007(6) -0.0042(7)
    C40 0.0191(7) 0.0195(8) 0.0160(8) 0.0003(6) 0.0011(6) -0.0002(6)
    C41 0.0165(7) 0.0176(8) 0.0141(8) -0.0011(6) 0.0013(6) 0.0012(6)
    C42 0.0158(7) 0.0166(7) 0.0164(8) 0.0003(6) -0.0013(6) -0.0002(6)
    C43 0.0201(8) 0.0190(8) 0.0240(9) 0.0024(6) -0.0038(6) -0.0027(6)
    C44 0.0205(8) 0.0218(8) 0.0168(8) -0.0008(6) 0.0010(6) -0.0011(6)
    C45 0.0178(7) 0.0219(8) 0.0187(8) -0.0012(6) 0.0006(6) 0.0015(6)
    C46 0.0298(9) 0.0202(8) 0.0228(9) 0.0041(7) 0.0031(7) 0.0067(7)
    C47 0.0350(9) 0.0182(8) 0.0289(10) -0.0038(7) 0.0079(7) 0.0022(7)
    C48 0.0257(8) 0.0233(9) 0.0252(9) -0.0065(6) 0.0032(7) -0.0016(7)
    C49 0.0183(7) 0.0206(8) 0.0172(8) -0.0001(6) 0.0000(6) 0.0008(6)
    C50 0.0167(7) 0.0196(8) 0.0142(8) -0.0003(6) 0.0017(6) 0.0002(6)
    C51 0.0157(7) 0.0173(7) 0.0173(8) 0.0001(6) -0.0010(6) 0.0008(6)
    C52 0.0192(7) 0.0181(8) 0.0215(8) -0.0003(6) -0.0028(6) 0.0008(6)
    C53 0.0241(8) 0.0194(8) 0.0177(8) -0.0010(6) -0.0008(6) -0.0002(6)
    C54 0.0201(7) 0.0187(8) 0.0197(8) -0.0008(6) 0.0004(6) 0.0010(6)
_geom_special_details
;
All esds (except the esd in the dihedral angle between two l.s. planes) are
estimated using the full covariance matrix. The cell esds are taken into
account individually in the estimation of esds in distances, angles and
torsion angles; correlations between esds in cell parameters are only used
when they are defined by crystal symmetry. An approximate (isotropic)
treatment of cell esds is used for estimating esds involving l.s. planes.
;
loop_
    _geom_bond_atom_site_label_1
    _geom_bond_atom_site_label_2
    _geom_bond_site_symmetry_2
    _geom_bond_distance
    _geom_bond_publ_flag
    O1 C5 . 1.2353(19) ?
    O2 C8 . 1.415(2) ?
    O2 H2 . 0.91(3) ?
    O3 C9 . 1.420(2) ?
    O3 H3 . 0.87(3) ?
    O4 C14 . 1.231(2) ?
    O5 C17 . 1.417(2) ?
    O5 H5 . 0.82(3) ?
    O6 C18 . 1.424(2) ?
    O6 H6 . 0.90(3) ?
    O7 C23 . 1.2331(19) ?
    O8 C26 . 1.431(2) ?
    O8 H8 . 0.88(3) ?
    O9 C27 . 1.419(2) ?
    O9 H9 . 0.84(3) ?
    O10 C32 . 1.2307(19) ?
    O11 C35 . 1.434(2) ?
    O11 H11 . 0.85(2) ?
    O12 C36 . 1.4227(19) ?
    O12 H12 . 0.84(3) ?
    O13 C41 . 1.2339(19) ?
    O14 C44 . 1.419(2) ?
    O14 H14 . 0.87(3) ?
    O15 C45 . 1.422(2) ?
    O15 H15 . 0.93(3) ?
    O16 C50 . 1.2309(19) ?
    O17 C53 . 1.420(2) ?
    O17 H17 . 0.88(3) ?
    O18 C54 . 1.434(2) ?
    O18 H18 . 0.86(2) ?
    N1 C1 . 1.343(2) ?
    N1 C4 . 1.378(2) ?
    N1 C7 . 1.466(2) ?
    N2 C10 . 1.344(2) ?
    N2 C13 . 1.375(2) ?
    N2 C16 . 1.463(2) ?
    N3 C19 . 1.343(2) ?
    N3 C22 . 1.375(2) ?
    N3 C25 . 1.462(2) ?
    N4 C28 . 1.348(2) ?
    N4 C31 . 1.376(2) ?
    N4 C34 . 1.465(2) ?
    N5 C37 . 1.343(2) ?
    N5 C40 . 1.378(2) ?
    N5 C43 . 1.464(2) ?
    N6 C46 . 1.342(2) ?
    N6 C49 . 1.377(2) ?
    N6 C52 . 1.463(2) ?
    C1 C2 . 1.397(3) ?
    C1 H1 . 0.9500 ?
    C2 C3 . 1.396(2) ?
    C2 H2A . 0.9500 ?
    C3 C4 . 1.394(2) ?
    C3 H3A . 0.9500 ?
    C4 C5 . 1.428(2) ?
    C5 C6 . 1.534(2) ?
    C6 C9 . 1.529(2) ?
    C6 C8 . 1.537(2) ?
    C6 C7 . 1.541(2) ?
    C7 H7A . 0.9900 ?
    C7 H7B . 0.9900 ?
    C8 H8A . 0.9900 ?
    C8 H8B . 0.9900 ?
    C9 H9A . 0.9900 ?
    C9 H9B . 0.9900 ?
    C10 C11 . 1.399(3) ?
    C10 H10 . 0.9500 ?
    C11 C12 . 1.394(3) ?
    C11 H11A . 0.9500 ?
    C12 C13 . 1.395(2) ?
    C12 H12A . 0.9500 ?
    C13 C14 . 1.426(2) ?
    C14 C15 . 1.542(2) ?
    C15 C18 . 1.524(2) ?
    C15 C17 . 1.536(2) ?
    C15 C16 . 1.541(2) ?
    C16 H16A . 0.9900 ?
    C16 H16B . 0.9900 ?
    C17 H17A . 0.9900 ?
    C17 H17B . 0.9900 ?
    C18 H18A . 0.9900 ?
    C18 H18B . 0.9900 ?
    C19 C20 . 1.395(3) ?
    C19 H19 . 0.9500 ?
    C20 C21 . 1.394(3) ?
    C20 H20 . 0.9500 ?
    C21 C22 . 1.394(2) ?
    C21 H21 . 0.9500 ?
    C22 C23 . 1.429(2) ?
    C23 C24 . 1.542(2) ?
    C24 C26 . 1.526(2) ?
    C24 C27 . 1.536(2) ?
    C24 C25 . 1.541(2) ?
    C25 H25A . 0.9900 ?
    C25 H25B . 0.9900 ?
    C26 H26A . 0.9900 ?
    C26 H26B . 0.9900 ?
    C27 H27A . 0.9900 ?
    C27 H27B . 0.9900 ?
    C28 C29 . 1.394(3) ?
    C28 H28 . 0.9500 ?
    C29 C30 . 1.397(3) ?
    C29 H29 . 0.9500 ?
    C30 C31 . 1.389(2) ?
    C30 H30 . 0.9500 ?
    C31 C32 . 1.434(2) ?
    C32 C33 . 1.536(2) ?
    C33 C36 . 1.526(2) ?
    C33 C35 . 1.526(2) ?
    C33 C34 . 1.545(2) ?
    C34 H34A . 0.9900 ?
    C34 H34B . 0.9900 ?
    C35 H35A . 0.9900 ?
    C35 H35B . 0.9900 ?
    C36 H36A . 0.9900 ?
    C36 H36B . 0.9900 ?
    C37 C38 . 1.395(3) ?
    C37 H37 . 0.9500 ?
    C38 C39 . 1.393(3) ?
    C38 H38 . 0.9500 ?
    C39 C40 . 1.392(2) ?
    C39 H39 . 0.9500 ?
    C40 C41 . 1.430(2) ?
    C41 C42 . 1.539(2) ?
    C42 C44 . 1.528(2) ?
    C42 C45 . 1.531(2) ?
    C42 C43 . 1.541(2) ?
    C43 H43A . 0.9900 ?
    C43 H43B . 0.9900 ?
    C44 H44A . 0.9900 ?
    C44 H44B . 0.9900 ?
    C45 H45A . 0.9900 ?
    C45 H45B . 0.9900 ?
    C46 C47 . 1.394(3) ?
    C46 H46 . 0.9500 ?
    C47 C48 . 1.396(3) ?
    C47 H47 . 0.9500 ?
    C48 C49 . 1.393(2) ?
    C48 H48 . 0.9500 ?
    C49 C50 . 1.434(2) ?
    C50 C51 . 1.540(2) ?
    C51 C54 . 1.528(2) ?
    C51 C53 . 1.534(2) ?
    C51 C52 . 1.543(2) ?
    C52 H52A . 0.9900 ?
    C52 H52B . 0.9900 ?
    C53 H53A . 0.9900 ?
    C53 H53B . 0.9900 ?
    C54 H54A . 0.9900 ?
    C54 H54B . 0.9900 ?
loop_
    _geom_angle_atom_site_label_1
    _geom_angle_atom_site_label_2
    _geom_angle_atom_site_label_3
    _geom_angle_site_symmetry_1
    _geom_angle_site_symmetry_3
    _geom_angle
    _geom_angle_publ_flag
    C8 O2 H2 . . 105.5(16) ?
    C9 O3 H3 . . 113.3(19) ?
    C17 O5 H5 . . 106.1(17) ?
    C18 O6 H6 . . 111.6(16) ?
    C26 O8 H8 . . 109.1(16) ?
    C27 O9 H9 . . 109.5(17) ?
    C35 O11 H11 . . 110.4(16) ?
    C36 O12 H12 . . 105.8(17) ?
    C44 O14 H14 . . 108.5(15) ?
    C45 O15 H15 . . 113.7(18) ?
    C53 O17 H17 . . 106.2(17) ?
    C54 O18 H18 . . 109.3(15) ?
    C1 N1 C4 . . 110.24(14) ?
    C1 N1 C7 . . 135.72(14) ?
    C4 N1 C7 . . 114.04(13) ?
    C10 N2 C13 . . 110.25(14) ?
    C10 N2 C16 . . 135.44(14) ?
    C13 N2 C16 . . 114.30(13) ?
    C19 N3 C22 . . 110.47(14) ?
    C19 N3 C25 . . 135.12(14) ?
    C22 N3 C25 . . 114.40(13) ?
    C28 N4 C31 . . 110.01(14) ?
    C28 N4 C34 . . 135.19(14) ?
    C31 N4 C34 . . 114.75(13) ?
    C37 N5 C40 . . 110.07(14) ?
    C37 N5 C43 . . 135.33(14) ?
    C40 N5 C43 . . 114.59(13) ?
    C46 N6 C49 . . 110.08(14) ?
    C46 N6 C52 . . 135.20(14) ?
    C49 N6 C52 . . 114.67(13) ?
    N1 C1 C2 . . 107.41(15) ?
    N1 C1 H1 . . 126.3 ?
    C2 C1 H1 . . 126.3 ?
    C3 C2 C1 . . 108.20(15) ?
    C3 C2 H2A . . 125.9 ?
    C1 C2 H2A . . 125.9 ?
    C4 C3 C2 . . 106.65(15) ?
    C4 C3 H3A . . 126.7 ?
    C2 C3 H3A . . 126.7 ?
    N1 C4 C3 . . 107.49(14) ?
    N1 C4 C5 . . 108.86(14) ?
    C3 C4 C5 . . 143.53(15) ?
    O1 C5 C4 . . 128.96(14) ?
    O1 C5 C6 . . 122.68(14) ?
    C4 C5 C6 . . 108.35(13) ?
    C9 C6 C5 . . 109.86(13) ?
    C9 C6 C8 . . 107.51(13) ?
    C5 C6 C8 . . 108.64(13) ?
    C9 C6 C7 . . 113.67(13) ?
    C5 C6 C7 . . 104.92(13) ?
    C8 C6 C7 . . 112.15(14) ?
    N1 C7 C6 . . 103.41(12) ?
    N1 C7 H7A . . 111.1 ?
    C6 C7 H7A . . 111.1 ?
    N1 C7 H7B . . 111.1 ?
    C6 C7 H7B . . 111.1 ?
    H7A C7 H7B . . 109.0 ?
    O2 C8 C6 . . 111.33(14) ?
    O2 C8 H8A . . 109.4 ?
    C6 C8 H8A . . 109.4 ?
    O2 C8 H8B . . 109.4 ?
    C6 C8 H8B . . 109.4 ?
    H8A C8 H8B . . 108.0 ?
    O3 C9 C6 . . 112.89(13) ?
    O3 C9 H9A . . 109.0 ?
    C6 C9 H9A . . 109.0 ?
    O3 C9 H9B . . 109.0 ?
    C6 C9 H9B . . 109.0 ?
    H9A C9 H9B . . 107.8 ?
    N2 C10 C11 . . 107.45(15) ?
    N2 C10 H10 . . 126.3 ?
    C11 C10 H10 . . 126.3 ?
    C12 C11 C10 . . 107.97(15) ?
    C12 C11 H11A . . 126.0 ?
    C10 C11 H11A . . 126.0 ?
    C11 C12 C13 . . 106.87(15) ?
    C11 C12 H12A . . 126.6 ?
    C13 C12 H12A . . 126.6 ?
    N2 C13 C12 . . 107.45(14) ?
    N2 C13 C14 . . 109.24(13) ?
    C12 C13 C14 . . 143.30(16) ?
    O4 C14 C13 . . 129.15(15) ?
    O4 C14 C15 . . 122.96(14) ?
    C13 C14 C15 . . 107.88(13) ?
    C18 C15 C17 . . 108.93(13) ?
    C18 C15 C16 . . 112.08(13) ?
    C17 C15 C16 . . 113.26(13) ?
    C18 C15 C14 . . 108.44(13) ?
    C17 C15 C14 . . 108.88(12) ?
    C16 C15 C14 . . 105.06(12) ?
    N2 C16 C15 . . 103.49(12) ?
    N2 C16 H16A . . 111.1 ?
    C15 C16 H16A . . 111.1 ?
    N2 C16 H16B . . 111.1 ?
    C15 C16 H16B . . 111.1 ?
    H16A C16 H16B . . 109.0 ?
    O5 C17 C15 . . 111.92(13) ?
    O5 C17 H17A . . 109.2 ?
    C15 C17 H17A . . 109.2 ?
    O5 C17 H17B . . 109.2 ?
    C15 C17 H17B . . 109.2 ?
    H17A C17 H17B . . 107.9 ?
    O6 C18 C15 . . 108.77(13) ?
    O6 C18 H18A . . 109.9 ?
    C15 C18 H18A . . 109.9 ?
    O6 C18 H18B . . 109.9 ?
    C15 C18 H18B . . 109.9 ?
    H18A C18 H18B . . 108.3 ?
    N3 C19 C20 . . 107.30(15) ?
    N3 C19 H19 . . 126.3 ?
    C20 C19 H19 . . 126.3 ?
    C21 C20 C19 . . 108.12(15) ?
    C21 C20 H20 . . 125.9 ?
    C19 C20 H20 . . 125.9 ?
    C22 C21 C20 . . 106.90(15) ?
    C22 C21 H21 . . 126.6 ?
    C20 C21 H21 . . 126.6 ?
    N3 C22 C21 . . 107.20(15) ?
    N3 C22 C23 . . 108.97(13) ?
    C21 C22 C23 . . 143.82(16) ?
    O7 C23 C22 . . 129.30(15) ?
    O7 C23 C24 . . 122.61(14) ?
    C22 C23 C24 . . 108.09(13) ?
    C26 C24 C27 . . 109.57(13) ?
    C26 C24 C25 . . 112.05(13) ?
    C27 C24 C25 . . 112.37(13) ?
    C26 C24 C23 . . 107.96(13) ?
    C27 C24 C23 . . 109.81(12) ?
    C25 C24 C23 . . 104.88(12) ?
    N3 C25 C24 . . 103.62(12) ?
    N3 C25 H25A . . 111.0 ?
    C24 C25 H25A . . 111.0 ?
    N3 C25 H25B . . 111.0 ?
    C24 C25 H25B . . 111.0 ?
    H25A C25 H25B . . 109.0 ?
    O8 C26 C24 . . 108.75(13) ?
    O8 C26 H26A . . 109.9 ?
    C24 C26 H26A . . 109.9 ?
    O8 C26 H26B . . 109.9 ?
    C24 C26 H26B . . 109.9 ?
    H26A C26 H26B . . 108.3 ?
    O9 C27 C24 . . 111.68(14) ?
    O9 C27 H27A . . 109.3 ?
    C24 C27 H27A . . 109.3 ?
    O9 C27 H27B . . 109.3 ?
    C24 C27 H27B . . 109.3 ?
    H27A C27 H27B . . 107.9 ?
    N4 C28 C29 . . 107.43(15) ?
    N4 C28 H28 . . 126.3 ?
    C29 C28 H28 . . 126.3 ?
    C28 C29 C30 . . 108.09(15) ?
    C28 C29 H29 . . 126.0 ?
    C30 C29 H29 . . 126.0 ?
    C31 C30 C29 . . 106.82(15) ?
    C31 C30 H30 . . 126.6 ?
    C29 C30 H30 . . 126.6 ?
    N4 C31 C30 . . 107.64(14) ?
    N4 C31 C32 . . 108.52(13) ?
    C30 C31 C32 . . 143.79(15) ?
    O10 C32 C31 . . 128.86(15) ?
    O10 C32 C33 . . 122.74(14) ?
    C31 C32 C33 . . 108.37(13) ?
    C36 C33 C35 . . 109.85(12) ?
    C36 C33 C32 . . 109.91(12) ?
    C35 C33 C32 . . 107.49(13) ?
    C36 C33 C34 . . 112.62(13) ?
    C35 C33 C34 . . 111.67(13) ?
    C32 C33 C34 . . 105.07(12) ?
    N4 C34 C33 . . 103.25(12) ?
    N4 C34 H34A . . 111.1 ?
    C33 C34 H34A . . 111.1 ?
    N4 C34 H34B . . 111.1 ?
    C33 C34 H34B . . 111.1 ?
    H34A C34 H34B . . 109.1 ?
    O11 C35 C33 . . 107.89(12) ?
    O11 C35 H35A . . 110.1 ?
    C33 C35 H35A . . 110.1 ?
    O11 C35 H35B . . 110.1 ?
    C33 C35 H35B . . 110.1 ?
    H35A C35 H35B . . 108.4 ?
    O12 C36 C33 . . 110.70(13) ?
    O12 C36 H36A . . 109.5 ?
    C33 C36 H36A . . 109.5 ?
    O12 C36 H36B . . 109.5 ?
    C33 C36 H36B . . 109.5 ?
    H36A C36 H36B . . 108.1 ?
    N5 C37 C38 . . 107.29(15) ?
    N5 C37 H37 . . 126.4 ?
    C38 C37 H37 . . 126.4 ?
    C39 C38 C37 . . 108.50(15) ?
    C39 C38 H38 . . 125.8 ?
    C37 C38 H38 . . 125.8 ?
    C40 C39 C38 . . 106.47(15) ?
    C40 C39 H39 . . 126.8 ?
    C38 C39 H39 . . 126.8 ?
    N5 C40 C39 . . 107.67(14) ?
    N5 C40 C41 . . 108.64(13) ?
    C39 C40 C41 . . 143.69(15) ?
    O13 C41 C40 . . 128.95(14) ?
    O13 C41 C42 . . 122.72(14) ?
    C40 C41 C42 . . 108.32(13) ?
    C44 C42 C45 . . 108.87(13) ?
    C44 C42 C41 . . 109.46(12) ?
    C45 C42 C41 . . 107.85(12) ?
    C44 C42 C43 . . 112.88(13) ?
    C45 C42 C43 . . 112.57(13) ?
    C41 C42 C43 . . 105.02(12) ?
    N5 C43 C42 . . 103.40(12) ?
    N5 C43 H43A . . 111.1 ?
    C42 C43 H43A . . 111.1 ?
    N5 C43 H43B . . 111.1 ?
    C42 C43 H43B . . 111.1 ?
    H43A C43 H43B . . 109.0 ?
    O14 C44 C42 . . 111.44(13) ?
    O14 C44 H44A . . 109.3 ?
    C42 C44 H44A . . 109.3 ?
    O14 C44 H44B . . 109.3 ?
    C42 C44 H44B . . 109.3 ?
    H44A C44 H44B . . 108.0 ?
    O15 C45 C42 . . 110.90(13) ?
    O15 C45 H45A . . 109.5 ?
    C42 C45 H45A . . 109.5 ?
    O15 C45 H45B . . 109.5 ?
    C42 C45 H45B . . 109.5 ?
    H45A C45 H45B . . 108.0 ?
    N6 C46 C47 . . 107.72(15) ?
    N6 C46 H46 . . 126.1 ?
    C47 C46 H46 . . 126.1 ?
    C46 C47 C48 . . 107.93(15) ?
    C46 C47 H47 . . 126.0 ?
    C48 C47 H47 . . 126.0 ?
    C49 C48 C47 . . 106.85(15) ?
    C49 C48 H48 . . 126.6 ?
    C47 C48 H48 . . 126.6 ?
    N6 C49 C48 . . 107.42(14) ?
    N6 C49 C50 . . 108.56(13) ?
    C48 C49 C50 . . 144.01(15) ?
    O16 C50 C49 . . 129.06(14) ?
    O16 C50 C51 . . 122.65(14) ?
    C49 C50 C51 . . 108.30(13) ?
    C54 C51 C53 . . 108.44(13) ?
    C54 C51 C50 . . 108.67(13) ?
    C53 C51 C50 . . 109.45(12) ?
    C54 C51 C52 . . 112.50(13) ?
    C53 C51 C52 . . 112.71(13) ?
    C50 C51 C52 . . 104.93(12) ?
    N6 C52 C51 . . 103.51(12) ?
    N6 C52 H52A . . 111.1 ?
    C51 C52 H52A . . 111.1 ?
    N6 C52 H52B . . 111.1 ?
    C51 C52 H52B . . 111.1 ?
    H52A C52 H52B . . 109.0 ?
    O17 C53 C51 . . 111.41(13) ?
    O17 C53 H53A . . 109.3 ?
    C51 C53 H53A . . 109.3 ?
    O17 C53 H53B . . 109.3 ?
    C51 C53 H53B . . 109.3 ?
    H53A C53 H53B . . 108.0 ?
    O18 C54 C51 . . 109.04(13) ?
    O18 C54 H54A . . 109.9 ?
    C51 C54 H54A . . 109.9 ?
    O18 C54 H54B . . 109.9 ?
    C51 C54 H54B . . 109.9 ?
    H54A C54 H54B . . 108.3 ?
loop_
    _geom_torsion_atom_site_label_1
    _geom_torsion_atom_site_label_2
    _geom_torsion_atom_site_label_3
    _geom_torsion_atom_site_label_4
    _geom_torsion_site_symmetry_1
    _geom_torsion_site_symmetry_2
    _geom_torsion_site_symmetry_3
    _geom_torsion_site_symmetry_4
    _geom_torsion
    _geom_torsion_publ_flag
    C4 N1 C1 C2 . . . . 0.14(19) ?
    C7 N1 C1 C2 . . . . 179.88(18) ?
    N1 C1 C2 C3 . . . . -0.5(2) ?
    C1 C2 C3 C4 . . . . 0.7(2) ?
    C1 N1 C4 C3 . . . . 0.30(19) ?
    C7 N1 C4 C3 . . . . -179.50(14) ?
    C1 N1 C4 C5 . . . . -176.64(14) ?
    C7 N1 C4 C5 . . . . 3.56(19) ?
    C2 C3 C4 N1 . . . . -0.62(19) ?
    C2 C3 C4 C5 . . . . 174.5(2) ?
    N1 C4 C5 O1 . . . . 179.58(16) ?
    C3 C4 C5 O1 . . . . 4.5(4) ?
    N1 C4 C5 C6 . . . . 0.81(18) ?
    C3 C4 C5 C6 . . . . -174.3(2) ?
    O1 C5 C6 C9 . . . . 54.1(2) ?
    C4 C5 C6 C9 . . . . -127.00(14) ?
    O1 C5 C6 C8 . . . . -63.2(2) ?
    C4 C5 C6 C8 . . . . 115.65(15) ?
    O1 C5 C6 C7 . . . . 176.68(15) ?
    C4 C5 C6 C7 . . . . -4.45(17) ?
    C1 N1 C7 C6 . . . . 174.07(18) ?
    C4 N1 C7 C6 . . . . -6.20(19) ?
    C9 C6 C7 N1 . . . . 126.15(14) ?
    C5 C6 C7 N1 . . . . 6.10(17) ?
    C8 C6 C7 N1 . . . . -111.65(15) ?
    C9 C6 C8 O2 . . . . -178.12(13) ?
    C5 C6 C8 O2 . . . . -59.28(17) ?
    C7 C6 C8 O2 . . . . 56.23(18) ?
    C5 C6 C9 O3 . . . . 50.03(17) ?
    C8 C6 C9 O3 . . . . 168.08(13) ?
    C7 C6 C9 O3 . . . . -67.18(18) ?
    C13 N2 C10 C11 . . . . 1.16(19) ?
    C16 N2 C10 C11 . . . . -179.96(17) ?
    N2 C10 C11 C12 . . . . -1.0(2) ?
    C10 C11 C12 C13 . . . . 0.4(2) ?
    C10 N2 C13 C12 . . . . -0.91(19) ?
    C16 N2 C13 C12 . . . . 179.94(14) ?
    C10 N2 C13 C14 . . . . 178.12(14) ?
    C16 N2 C13 C14 . . . . -1.02(19) ?
    C11 C12 C13 N2 . . . . 0.29(19) ?
    C11 C12 C13 C14 . . . . -178.2(2) ?
    N2 C13 C14 O4 . . . . -178.10(16) ?
    C12 C13 C14 O4 . . . . 0.4(4) ?
    N2 C13 C14 C15 . . . . 1.49(17) ?
    C12 C13 C14 C15 . . . . 179.9(2) ?
    O4 C14 C15 C18 . . . . 58.23(19) ?
    C13 C14 C15 C18 . . . . -121.39(14) ?
    O4 C14 C15 C17 . . . . -60.2(2) ?
    C13 C14 C15 C17 . . . . 120.22(14) ?
    O4 C14 C15 C16 . . . . 178.23(14) ?
    C13 C14 C15 C16 . . . . -1.39(17) ?
    C10 N2 C16 C15 . . . . -178.75(17) ?
    C13 N2 C16 C15 . . . . 0.10(18) ?
    C18 C15 C16 N2 . . . . 118.34(14) ?
    C17 C15 C16 N2 . . . . -117.93(14) ?
    C14 C15 C16 N2 . . . . 0.78(16) ?
    C18 C15 C17 O5 . . . . -176.35(13) ?
    C16 C15 C17 O5 . . . . 58.21(17) ?
    C14 C15 C17 O5 . . . . -58.27(17) ?
    C17 C15 C18 O6 . . . . 166.48(12) ?
    C16 C15 C18 O6 . . . . -67.40(16) ?
    C14 C15 C18 O6 . . . . 48.12(16) ?
    C22 N3 C19 C20 . . . . -0.12(19) ?
    C25 N3 C19 C20 . . . . -179.88(17) ?
    N3 C19 C20 C21 . . . . 0.3(2) ?
    C19 C20 C21 C22 . . . . -0.4(2) ?
    C19 N3 C22 C21 . . . . -0.14(19) ?
    C25 N3 C22 C21 . . . . 179.66(14) ?
    C19 N3 C22 C23 . . . . -179.59(14) ?
    C25 N3 C22 C23 . . . . 0.22(19) ?
    C20 C21 C22 N3 . . . . 0.35(19) ?
    C20 C21 C22 C23 . . . . 179.5(2) ?
    N3 C22 C23 O7 . . . . -179.57(16) ?
    C21 C22 C23 O7 . . . . 1.3(4) ?
    N3 C22 C23 C24 . . . . 1.09(17) ?
    C21 C22 C23 C24 . . . . -178.0(2) ?
    O7 C23 C24 C26 . . . . -61.64(19) ?
    C22 C23 C24 C26 . . . . 117.76(14) ?
    O7 C23 C24 C27 . . . . 57.8(2) ?
    C22 C23 C24 C27 . . . . -122.83(14) ?
    O7 C23 C24 C25 . . . . 178.73(14) ?
    C22 C23 C24 C25 . . . . -1.88(17) ?
    C19 N3 C25 C24 . . . . 178.35(17) ?
    C22 N3 C25 C24 . . . . -1.40(17) ?
    C26 C24 C25 N3 . . . . -114.97(14) ?
    C27 C24 C25 N3 . . . . 121.14(14) ?
    C23 C24 C25 N3 . . . . 1.90(16) ?
    C27 C24 C26 O8 . . . . -168.30(12) ?
    C25 C24 C26 O8 . . . . 66.26(16) ?
    C23 C24 C26 O8 . . . . -48.74(16) ?
    C26 C24 C27 O9 . . . . 176.49(13) ?
    C25 C24 C27 O9 . . . . -58.26(17) ?
    C23 C24 C27 O9 . . . . 58.07(17) ?
    C31 N4 C28 C29 . . . . -0.26(19) ?
    C34 N4 C28 C29 . . . . -177.52(17) ?
    N4 C28 C29 C30 . . . . 0.1(2) ?
    C28 C29 C30 C31 . . . . 0.2(2) ?
    C28 N4 C31 C30 . . . . 0.36(19) ?
    C34 N4 C31 C30 . . . . 178.23(14) ?
    C28 N4 C31 C32 . . . . -177.71(14) ?
    C34 N4 C31 C32 . . . . 0.16(19) ?
    C29 C30 C31 N4 . . . . -0.31(19) ?
    C29 C30 C31 C32 . . . . 176.6(2) ?
    N4 C31 C32 O10 . . . . 179.08(16) ?
    C30 C31 C32 O10 . . . . 2.2(4) ?
    N4 C31 C32 C33 . . . . 1.16(17) ?
    C30 C31 C32 C33 . . . . -175.7(2) ?
    O10 C32 C33 C36 . . . . 58.6(2) ?
    C31 C32 C33 C36 . . . . -123.34(14) ?
    O10 C32 C33 C35 . . . . -60.95(19) ?
    C31 C32 C33 C35 . . . . 117.13(14) ?
    O10 C32 C33 C34 . . . . 179.98(14) ?
    C31 C32 C33 C34 . . . . -1.93(17) ?
    C28 N4 C34 C33 . . . . 175.80(17) ?
    C31 N4 C34 C33 . . . . -1.37(18) ?
    C36 C33 C34 N4 . . . . 121.53(14) ?
    C35 C33 C34 N4 . . . . -114.32(14) ?
    C32 C33 C34 N4 . . . . 1.91(16) ?
    C36 C33 C35 O11 . . . . -168.99(12) ?
    C32 C33 C35 O11 . . . . -49.42(16) ?
    C34 C33 C35 O11 . . . . 65.33(16) ?
    C35 C33 C36 O12 . . . . 179.10(12) ?
    C32 C33 C36 O12 . . . . 61.02(17) ?
    C34 C33 C36 O12 . . . . -55.75(17) ?
    C40 N5 C37 C38 . . . . -0.29(19) ?
    C43 N5 C37 C38 . . . . -179.10(17) ?
    N5 C37 C38 C39 . . . . 0.0(2) ?
    C37 C38 C39 C40 . . . . 0.2(2) ?
    C37 N5 C40 C39 . . . . 0.44(19) ?
    C43 N5 C40 C39 . . . . 179.52(14) ?
    C37 N5 C40 C41 . . . . -179.23(14) ?
    C43 N5 C40 C41 . . . . -0.15(19) ?
    C38 C39 C40 N5 . . . . -0.41(19) ?
    C38 C39 C40 C41 . . . . 179.1(2) ?
    N5 C40 C41 O13 . . . . -179.63(15) ?
    C39 C40 C41 O13 . . . . 0.9(4) ?
    N5 C40 C41 C42 . . . . -1.05(17) ?
    C39 C40 C41 C42 . . . . 179.5(2) ?
    O13 C41 C42 C44 . . . . -58.11(19) ?
    C40 C41 C42 C44 . . . . 123.21(14) ?
    O13 C41 C42 C45 . . . . 60.19(19) ?
    C40 C41 C42 C45 . . . . -118.50(14) ?
    O13 C41 C42 C43 . . . . -179.55(15) ?
    C40 C41 C42 C43 . . . . 1.76(16) ?
    C37 N5 C43 C42 . . . . -179.98(18) ?
    C40 N5 C43 C42 . . . . 1.25(18) ?
    C44 C42 C43 N5 . . . . -120.92(14) ?
    C45 C42 C43 N5 . . . . 115.33(14) ?
    C41 C42 C43 N5 . . . . -1.74(16) ?
    C45 C42 C44 O14 . . . . -175.90(12) ?
    C41 C42 C44 O14 . . . . -58.24(17) ?
    C43 C42 C44 O14 . . . . 58.33(17) ?
    C44 C42 C45 O15 . . . . 168.90(12) ?
    C41 C42 C45 O15 . . . . 50.23(16) ?
    C43 C42 C45 O15 . . . . -65.15(16) ?
    C49 N6 C46 C47 . . . . 0.03(19) ?
    C52 N6 C46 C47 . . . . 177.21(17) ?
    N6 C46 C47 C48 . . . . 0.1(2) ?
    C46 C47 C48 C49 . . . . -0.2(2) ?
    C46 N6 C49 C48 . . . . -0.13(19) ?
    C52 N6 C49 C48 . . . . -177.95(14) ?
    C46 N6 C49 C50 . . . . 179.19(13) ?
    C52 N6 C49 C50 . . . . 1.38(18) ?
    C47 C48 C49 N6 . . . . 0.18(19) ?
    C47 C48 C49 C50 . . . . -178.7(2) ?
    N6 C49 C50 O16 . . . . 178.45(16) ?
    C48 C49 C50 O16 . . . . -2.6(4) ?
    N6 C49 C50 C51 . . . . -1.64(17) ?
    C48 C49 C50 C51 . . . . 177.3(2) ?
    O16 C50 C51 C54 . . . . 60.67(19) ?
    C49 C50 C51 C54 . . . . -119.24(14) ?
    O16 C50 C51 C53 . . . . -57.58(19) ?
    C49 C50 C51 C53 . . . . 122.50(14) ?
    O16 C50 C51 C52 . . . . -178.78(14) ?
    C49 C50 C51 C52 . . . . 1.31(16) ?
    C46 N6 C52 C51 . . . . -177.59(17) ?
    C49 N6 C52 C51 . . . . -0.50(18) ?
    C54 C51 C52 N6 . . . . 117.47(14) ?
    C53 C51 C52 N6 . . . . -119.54(14) ?
    C50 C51 C52 N6 . . . . -0.51(16) ?
    C54 C51 C53 O17 . . . . 179.10(13) ?
    C50 C51 C53 O17 . . . . -62.50(17) ?
    C52 C51 C53 O17 . . . . 53.87(17) ?
    C53 C51 C54 O18 . . . . 167.38(12) ?
    C50 C51 C54 O18 . . . . 48.49(16) ?
    C52 C51 C54 O18 . . . . -67.26(16) ?
loop_
    _geom_hbond_atom_site_label_D
    _geom_hbond_atom_site_label_H
    _geom_hbond_atom_site_label_A
    _geom_hbond_site_symmetry_A
    _geom_hbond_distance_DH
    _geom_hbond_distance_HA
    _geom_hbond_distance_DA
    _geom_hbond_angle_DHA
    O2 H2 O3 4_566 0.91(3) 1.85(3) 2.7513(19) 172(2)
    O3 H3 O4 . 0.87(3) 1.95(3) 2.7612(17) 154(3)
    O5 H5 O6 4_565 0.82(3) 1.98(3) 2.7776(17) 166(2)
    O6 H6 O1 1_655 0.90(3) 1.80(3) 2.6801(16) 168(2)
    O8 H8 O16 . 0.88(3) 1.85(3) 2.7219(16) 168(2)
    O9 H9 O11 1_556 0.84(3) 1.96(3) 2.7841(18) 168(2)
    O11 H11 O13 1_554 0.85(2) 1.92(2) 2.7239(16) 157(2)
    O12 H12 O8 . 0.84(3) 2.00(3) 2.8186(18) 167(2)
    O14 H14 O18 . 0.87(3) 1.95(3) 2.8063(18) 168(2)
    O15 H15 O10 1_456 0.93(3) 1.86(3) 2.7290(16) 155(3)
    O17 H17 O15 1_554 0.88(3) 1.96(3) 2.8144(18) 166(3)
    O18 H18 O7 1_455 0.86(2) 1.92(2) 2.7579(17) 168(2)
data_global
_journal_date_recd_electronic     2010-05-13
_journal_date_accepted     2010-05-20
_journal_name_full     'Acta Crystallographica, Section E'
_journal_year     2010
_journal_volume     66
_journal_issue      7
_journal_page_first     o1579
_journal_page_last     o1580
_journal_paper_category     QO
_journal_coeditor_code     XU2763
_publ_contact_author_name     'Yu Peng'
_publ_contact_author_address
;
Department of Pharmaceutical Engineering
Biotechnologyh College
Tianjin Univeisity of Science & Technology (TUST)
Tianjin 300457, People Republic of China
;
_publ_contact_author_email     'yupeng@tust.edu.cn'
_publ_contact_author_fax     ?
_publ_contact_author_phone     ?
_publ_section_title
;
2,2-Bis(hydroxymethyl)-2,3-dihydro-1<i>H</i>-pyrrolizin-1-one
;
loop_
    _publ_author_name
    _publ_author_footnote
    _publ_author_address
    'Ali, Yousuf' .
;
Department of Pharmaceutical Engineering, Biotechnology College,
Tianjin University of Science & Technology (TUST), Tianjin 300457
People's Republic of China
;
    'Peng, Yu' .
;
Department of Pharmaceutical Engineering, Biotechnology College,
Tianjin University of Science & Technology (TUST), Tianjin 300457
People's Republic of China
;
    'Hua, Erbing' .
;
Department of Pharmaceutical Engineering, Biotechnology College,
Tianjin University of Science & Technology (TUST), Tianjin 300457
People's Republic of China
;
    'Afza, Nighat' .
;
Pharmaceutical Research Center
PCSIR Laboratories Complex
Karachi 75280
Pakistan
;
    'Khan, Rashid Ali' .
;
Pharmaceutical Research Center
PCSIR Laboratories Complex
Karachi 75280
Pakistan
;
