# Supplementary material for: 2,2-Bis(hy­droxy­meth­yl)-2,3-dihydro-1H-pyrrolizin-1-one
Source: Acta Crystallogr Sect E Struct Rep Online. 2010 Jun 5;66(Pt 7):o1579–80. doi: 10.1107/S1600536810018970 (PMC3006763; doi:10.1107/S1600536810018970)
Supplement: Supplementary file 2 [file e-66-o1579-Isup2.hkl]

#
# h,k,l, Fc-squared, Fo-squared, sigma(Fo-squared) and status flag
#
data_I
_shelx_title '  _c100331d' 
_shelx_refln_list_code          4
_shelx_F_calc_maximum      482.35 
_exptl_crystal_F_000      2304.00 
_reflns_d_resolution_high  0.8073 
 
loop_ 
 _symmetry_equiv_pos_as_xyz 
 'x, y, z' 
 '-x, y+1/2, -z+1/2' 
 '-x, -y, -z' 
 'x, -y-1/2, z-1/2' 
 
_cell_length_a    10.2601 
_cell_length_b    39.8630 
_cell_length_c    12.4120 
_cell_angle_alpha  90.000 
_cell_angle_beta   90.273 
_cell_angle_gamma  90.000 

_shelx_F_squared_multiplier     1.000

loop_
_refln_index_h
_refln_index_k
_refln_index_l
_refln_F_squared_calc
_refln_F_squared_meas
_refln_F_squared_sigma
_refln_observed_status
   1   0   0       12.04       13.90      2.96 o
   2   0   0    15823.12    16434.92    167.98 o
   3   0   0        0.04       10.42      6.75 o
   4   0   0     8762.83     8986.91    137.08 o
   5   0   0      268.63      268.46     43.61 o
   6   0   0     3157.32     3312.36    116.76 o
   7   0   0       68.72       69.19      9.06 o
   8   0   0     1608.81     1607.29     41.15 o
   9   0   0        9.61       12.72      9.05 o
  10   0   0    63670.43    68705.66   2380.52 o
  11   0   0       24.01       18.45      7.54 o
  12   0   0      418.61      362.01     29.39 o
   1   1   0       10.30       14.47      1.96 o
   2   1   0      137.83       83.29      9.55 o
   3   1   0       17.81       26.97      5.07 o
   4   1   0    28146.77    29668.37    247.97 o
   5   1   0       33.41       40.12      8.25 o
   6   1   0      301.72      239.43     27.15 o
   7   1   0        0.23        9.50      3.86 o
   8   1   0      588.06      585.07     20.27 o
   9   1   0       39.94       37.58      8.02 o
  10   1   0      680.17      684.27     23.76 o
  11   1   0       11.56       23.04      6.67 o
  12   1   0       46.51       24.04      7.84 o
   0   2   0     2468.10       82.46     29.10 o
   1   2   0      216.09      197.09      5.75 o
   2   2   0    19279.32    18202.41     97.69 o
   3   2   0       83.72       80.90      9.34 o
   4   2   0      334.52      536.30     15.05 o
   5   2   0       51.55       63.97     11.79 o
   6   2   0      220.23      340.41     45.07 o
   7   2   0        7.08       13.37      4.00 o
   8   2   0        2.28        7.52      4.51 o
   9   2   0       89.11       70.29      9.75 o
  10   2   0      501.31      493.10     31.51 o
  11   2   0      108.58      107.72     16.13 o
  12   2   0      802.59      787.33     38.62 o
   1   3   0      433.89      391.24      8.52 o
   2   3   0   109269.91   103937.98    691.20 o
   3   3   0       20.70       21.74      4.89 o
   4   3   0     8377.74     9007.14     96.97 o
   5   3   0      149.82      171.66     19.30 o
   6   3   0        0.06        2.92     10.92 o
   7   3   0       61.31       56.19      6.72 o
   8   3   0      246.49      215.54     16.74 o
   9   3   0        4.84       16.82      4.98 o
  10   3   0     2125.21     2109.36     73.97 o
  11   3   0        2.04        4.14      5.63 o
  12   3   0     2786.78     2819.99     96.20 o
   0   4   0     2521.04     2153.79     36.12 o
   1   4   0        1.90        9.76      4.15 o
   2   4   0    42230.25    41922.27    327.42 o
   3   4   0       69.22       76.51      9.62 o
   4   4   0      473.06      531.06     17.49 o
   5   4   0        0.00       15.87      6.69 o
   6   4   0      139.00      278.06     31.80 o
   7   4   0        1.17        3.91      5.69 o
   8   4   0     3491.63     3517.55     57.00 o
   9   4   0      161.04      138.81     17.69 o
  10   4   0     1761.48     1766.17     54.10 o
  11   4   0       21.62       19.49      6.13 o
  12   4   0       53.29       18.58     11.22 o
   1   5   0       67.08       72.02      9.18 o
   2   5   0     8537.76     7836.65    128.65 o
   3   5   0      356.08      375.14     14.38 o
   4   5   0    18566.79    20320.25    185.84 o
   5   5   0        0.50        6.50      6.40 o
   6   5   0    32410.80    35078.96    214.36 o
   7   5   0        1.25       13.01      4.52 o
   8   5   0      210.25      181.99     13.79 o
   9   5   0      345.96      264.16     34.86 o
  10   5   0       21.81       40.45      7.31 o
  11   5   0       25.70       21.78      5.62 o
  12   5   0       56.25       66.43     15.56 o
   0   6   0   150978.87   138559.72    365.55 o
   1   6   0      221.41      201.58     13.23 o
   2   6   0     4325.69     4045.79     76.43 o
   3   6   0     1212.43     1195.74     23.54 o
   4   6   0     2356.13     2360.45     40.99 o
   5   6   0      625.00      584.89     19.87 o
   6   6   0     2316.50     2615.87     53.85 o
   7   6   0       47.75       43.47      4.79 o
   8   6   0      698.02      681.17     21.28 o
   9   6   0      106.92       86.69     13.92 o
  10   6   0    12622.52    14121.09    397.81 o
  11   6   0       22.09       18.19      7.09 o
  12   6   0       59.44       48.17      8.10 o
   1   7   0      497.74      449.73     13.63 o
   2   7   0     8416.23     7966.59    152.76 o
   3   7   0        1.74       12.61      6.42 o
   4   7   0     1966.92     1816.24     40.15 o
   5   7   0       21.25       26.44      6.62 o
   6   7   0      328.33      315.91     27.57 o
   7   7   0        1.21        9.09      5.15 o
   8   7   0     1410.75     1380.67     34.57 o
   9   7   0       42.51       35.42      6.12 o
  10   7   0      206.50      226.93     28.31 o
  11   7   0       40.96       40.85      9.86 o
  12   7   0       24.90       31.75      7.53 o
   0   8   0     7582.93     6541.75    137.73 o
   1   8   0      233.48      220.58     12.23 o
   2   8   0     1202.01     1112.08     25.06 o
   3   8   0       88.55      112.28     14.81 o
   4   8   0     9763.42     9370.05    127.19 o
   5   8   0      144.96      164.82     19.40 o
   6   8   0      606.64      552.32     24.94 o
   7   8   0        2.19       12.82      5.22 o
   8   8   0      225.30      241.65     19.88 o
   9   8   0      114.49       95.40     16.41 o
  10   8   0     1264.51     1250.04     46.12 o
  11   8   0      393.63      392.86     26.99 o
  12   8   0       44.76       32.00      7.54 o
   1   9   0      633.53      594.91     14.72 o
   2   9   0      263.74      281.33     40.20 o
   3   9   0      378.69      374.72     25.89 o
   4   9   0       59.91       74.01     13.31 o
   5   9   0      164.10      139.54     22.68 o
   6   9   0     1204.78     1183.79     32.22 o
   7   9   0       55.65       63.14      8.71 o
   8   9   0      126.34       99.12     12.45 o
   9   9   0       17.64       19.16      6.59 o
  10   9   0       32.83       52.38      9.22 o
  11   9   0      103.63       96.85     24.88 o
  12   9   0       10.05        6.54      6.26 o
   0  10   0   232651.88   207068.33    557.57 o
   1  10   0      265.69      219.99     21.54 o
   2  10   0    16646.16    16461.40    203.86 o
   3  10   0     9834.69    10180.44    170.40 o
   4  10   0      624.50      697.94     24.44 o
   5  10   0      282.24      362.28     47.12 o
   6  10   0      225.30      243.42     20.81 o
   7  10   0     2508.01     2419.87     52.40 o
   8  10   0      800.89      641.53     43.83 o
   9  10   0        1.61       19.90      8.14 o
  10  10   0     1330.79     1403.19     32.84 o
  11  10   0       80.28       75.84     14.64 o
  12  10   0       11.49        6.51      4.38 o
   1  11   0     1231.31     1198.31     28.67 o
   2  11   0    10557.56    10489.54    186.99 o
   3  11   0     2605.08     2613.90     54.85 o
   4  11   0     1114.22     1081.64     37.40 o
   5  11   0       79.92      109.55     17.63 o
   6  11   0       43.69       63.74      5.82 o
   7  11   0      836.94      832.31     25.44 o
   8  11   0     1664.64     1574.84     67.86 o
   9  11   0       13.54       17.65      8.99 o
  10  11   0        4.28        4.76      7.54 o
  11  11   0      410.87      455.48     26.37 o
  12  11   0      268.30      204.27     41.57 o
   0  12   0      736.04      659.41     31.21 o
   1  12   0      334.89      276.56     20.46 o
   2  12   0     1167.59     1301.85     34.66 o
   3  12   0      233.78      305.79     46.77 o
   4  12   0    20638.20    23516.58    291.17 o
   5  12   0      474.37      428.12     63.72 o
   6  12   0     5221.51     5417.41     81.07 o
   7  12   0       39.19       41.61      5.03 o
   8  12   0       67.57       71.44     10.05 o
   9  12   0      155.25      209.96     28.93 o
  10  12   0        1.82        5.07      7.80 o
  11  12   0       90.06       70.57     15.85 o
  12  12   0      140.90       48.55     27.26 o
   1  13   0      712.36      690.76     19.17 o
   2  13   0      268.63      318.77     49.46 o
   3  13   0     2440.36     2557.33     66.86 o
   4  13   0     3136.00     3426.28     78.88 o
   5  13   0     1062.11     1104.66     44.27 o
   6  13   0      136.19      125.27     12.03 o
   7  13   0       56.10       58.23      6.88 o
   8  13   0       46.38       38.20      6.01 o
   9  13   0        5.24       17.76      9.54 o
  10  13   0     3234.20     3781.70     65.20 o
  11  13   0       28.94       25.41      6.46 o
  12  13   0        8.29        4.39      4.90 o
   0  14   0     2625.54     2271.43     48.54 o
   1  14   0      218.74      233.67     16.43 o
   2  14   0     2254.35     2411.46     49.71 o
   3  14   0     1064.72      977.09     35.09 o
   4  14   0     1419.03     1696.30     45.68 o
   5  14   0     3238.75     3130.25     66.78 o
   6  14   0        4.75       13.77      5.05 o
   7  14   0       90.25       94.08      9.74 o
   8  14   0       28.73       32.29      7.25 o
   9  14   0       29.81       40.33      9.16 o
  10  14   0      368.64      464.83     51.93 o
  11  14   0        9.55       12.70      5.70 o
  12  14   0      245.55      226.12     28.14 o
   1  15   0     3292.46     3113.23     53.47 o
   2  15   0     1967.81     1968.57     55.20 o
   3  15   0     3606.00     3781.21     84.93 o
   4  15   0    11567.00    12630.65    186.75 o
   5  15   0      386.91      430.83     26.44 o
   6  15   0     6054.40     6101.53     76.67 o
   7  15   0       57.30       58.42      7.53 o
   8  15   0     1694.15     1653.46     94.96 o
   9  15   0     1629.74     1742.90     49.48 o
  10  15   0       76.39       85.28     10.89 o
  11  15   0       94.48       96.00     23.15 o
  12  15   0        1.06        8.60      5.76 o
   0  16   0     4302.05     4284.94    195.61 o
   1  16   0     1858.47     1851.98     36.30 o
   2  16   0    13822.70    14736.54    233.60 o
   3  16   0     2551.26     2685.48     73.73 o
   4  16   0      983.45     1137.09     37.80 o
   5  16   0       96.24      106.91     10.45 o
   6  16   0      553.19      541.04     24.48 o
   7  16   0     1272.35     1260.62     29.96 o
   8  16   0     5656.54     5439.90    134.14 o
   9  16   0      104.04      106.54     14.04 o
  10  16   0        7.56        9.81      6.91 o
  11  16   0        2.43        3.15      6.29 o
  12  16   0        4.75        1.74      5.04 o
   1  17   0        0.22       10.50      5.99 o
   2  17   0    11513.29    12003.86    259.48 o
   3  17   0      179.29      225.44     33.24 o
   4  17   0        9.36       26.73     13.44 o
   5  17   0      803.72      782.91     19.91 o
   6  17   0     1583.24     1636.63     31.62 o
   7  17   0     1195.78     1185.47     27.43 o
   8  17   0      747.48      688.44     55.76 o
   9  17   0      208.51      204.14     22.10 o
  10  17   0      379.08      400.48     28.44 o
  11  17   0        6.97        5.38     10.05 o
   0  18   0      239.32      196.83     33.91 o
   1  18   0      498.63      513.05     17.71 o
   2  18   0     5858.37     6570.90    160.16 o
   3  18   0       64.80       84.32     15.12 o
   4  18   0      972.82     1078.39     36.59 o
   5  18   0     2486.02     2324.88     48.95 o
   6  18   0      508.05      416.96     27.99 o
   7  18   0        6.40       14.97      6.76 o
   8  18   0     2222.18     2175.22     85.49 o
   9  18   0     1411.50     1296.60    102.34 o
  10  18   0      207.65      213.41     27.66 o
  11  18   0      184.96      112.42     34.07 o
   1  19   0      678.08      687.92     30.04 o
   2  19   0     1285.22     1447.79     58.22 o
   3  19   0     1054.95     1007.35     39.50 o
   4  19   0      101.20      100.37      8.81 o
   5  19   0       76.39       64.05      7.88 o
   6  19   0       27.25       27.64      5.42 o
   7  19   0     1109.56     1091.71     40.98 o
   8  19   0      416.57      331.74     50.21 o
   9  19   0       15.92       17.94      5.69 o
  10  19   0     2094.89     2254.15     62.02 o
  11  19   0      515.74      569.74     23.10 o
   0  20   0      207.36      468.04     66.45 o
   1  20   0        0.03       14.74      7.19 o
   2  20   0      888.64      730.39     35.33 o
   3  20   0    12925.42    13230.64    192.61 o
   4  20   0      351.19      386.44     32.11 o
   5  20   0     1067.33     1027.30     25.54 o
   6  20   0      540.10      527.57     26.46 o
   7  20   0     6569.10     6731.11    116.76 o
   8  20   0     1230.61     1323.90     32.60 o
   9  20   0       16.89       16.73      4.52 o
  10  20   0       33.29       49.94     10.19 o
  11  20   0       69.22       30.84     12.62 o
   1  21   0        2.28       23.26     13.89 o
   2  21   0     1118.23     1075.52    128.77 o
   3  21   0        0.49        4.73      7.03 o
   4  21   0     3707.59     3707.01     69.90 o
   5  21   0       60.06       85.01      7.74 o
   6  21   0     7238.61     7058.76     86.65 o
   7  21   0      386.12      373.03     40.11 o
   8  21   0     4648.51     4997.81    122.96 o
   9  21   0     1363.82     1393.85     33.75 o
  10  21   0      551.31      512.19     27.93 o
  11  21   0      122.10       47.38     25.59 o
   0  22   0      903.60     1266.42     83.49 o
   1  22   0     1981.14     2344.61     71.05 o
   2  22   0     2682.20     2842.87    115.77 o
   3  22   0       63.36       53.84      5.90 o
   4  22   0      136.42      107.87      9.25 o
   5  22   0      218.15      210.44     17.58 o
   6  22   0      438.48      465.57     30.88 o
   7  22   0      933.91      859.74     76.03 o
   8  22   0     2466.12     2605.54     60.96 o
   9  22   0     1907.94     1766.95     31.19 o
  10  22   0        0.90        5.01      4.52 o
  11  22   0      466.56      410.42     17.19 o
   1  23   0        3.92        4.39     13.46 o
   2  23   0      817.96      821.08     42.84 o
   3  23   0     2733.20     2428.75     52.30 o
   4  23   0       36.60       47.76      5.47 o
   5  23   0      409.25      489.85     30.32 o
   6  23   0       88.55      102.03     11.25 o
   7  23   0      272.91      196.94     33.94 o
   8  23   0       38.81       36.53     10.34 o
   9  23   0      120.56      102.93     11.81 o
  10  23   0      295.84      333.47     17.95 o
  11  23   0        3.10        5.29      5.39 o
   0  24   0      259.53      428.86     57.67 o
   1  24   0      841.58      866.41     41.47 o
   2  24   0      443.52      465.16     36.27 o
   3  24   0     2117.84     2190.50     50.57 o
   4  24   0     3171.94     2997.79     46.45 o
   5  24   0      102.21      117.79     11.44 o
   6  24   0       39.82       24.95      7.64 o
   7  24   0     3252.42     3317.82    150.71 o
   8  24   0      651.78      640.23     24.69 o
   9  24   0      266.02      275.40     29.30 o
  10  24   0        4.20       13.36      5.42 o
  11  24   0        3.92        0.52      4.26 o
   1  25   0     1784.22     1854.31     45.55 o
   2  25   0       52.56       80.01     30.88 o
   3  25   0     4241.92     4435.30     65.01 o
   4  25   0      222.31      228.62     22.89 o
   5  25   0      202.78      202.92     18.12 o
   6  25   0      679.64      590.48     45.72 o
   7  25   0      311.52      349.83     31.96 o
   8  25   0       76.74      117.74     11.96 o
   9  25   0      172.40      152.51     17.89 o
  10  25   0      256.96      251.29     26.60 o
   0  26   0    13507.09    14431.76    327.47 o
   1  26   0      369.02      376.68     29.68 o
   2  26   0       73.96       84.18      8.42 o
   3  26   0     1246.09     1196.82     28.67 o
   4  26   0       63.20       72.88      8.18 o
   5  26   0     7454.60     7269.55    157.88 o
   6  26   0       23.62       23.23      8.84 o
   7  26   0     3936.31     4055.92    113.86 o
   8  26   0       74.30       86.19     10.38 o
   9  26   0      305.90      350.18     22.67 o
  10  26   0      454.54      377.76     38.04 o
   1  27   0      814.53      817.50     30.52 o
   2  27   0        0.17        6.46      4.38 o
   3  27   0      267.00      257.64     23.49 o
   4  27   0       90.25       86.11      9.32 o
   5  27   0      385.73      323.46     37.13 o
   6  27   0        0.55       14.93      8.16 o
   7  27   0       50.55       45.02     15.50 o
   8  27   0        2.89       11.92      5.70 o
   9  27   0      320.77      319.81     19.66 o
  10  27   0       16.08       11.26      4.08 o
   0  28   0       31.81       34.92      7.84 o
   1  28   0      229.83      244.97     20.94 o
   2  28   0      776.74      788.82     23.53 o
   3  28   0     3654.20     3805.87     54.46 o
   4  28   0        7.90       25.44      7.04 o
   5  28   0     3197.90     3234.05     87.58 o
   6  28   0      797.50      681.34     97.73 o
   7  28   0     3323.52     3832.34     75.34 o
   8  28   0       35.05       30.21      6.79 o
   9  28   0       14.90       12.94      6.02 o
  10  28   0       22.18       19.90      6.01 o
   1  29   0      925.98     1102.30     24.81 o
   2  29   0     1277.35     1371.10     36.68 o
   3  29   0        2.62        9.56      6.26 o
   4  29   0      666.16      712.08     39.65 o
   5  29   0       45.16       39.98      8.96 o
   6  29   0        1.51        9.97     10.43 o
   7  29   0        4.20        3.81      6.76 o
   8  29   0       53.14       51.51     10.57 o
   9  29   0       24.90       21.96      5.18 o
  10  29   0        0.52        0.53      7.87 o
   0  30   0     1186.80     1174.46     53.65 o
   1  30   0      455.40      419.30     34.71 o
   2  30   0     2737.38     2880.95     48.30 o
   3  30   0     1933.36     1892.18     49.95 o
   4  30   0      234.40      240.38     24.17 o
   5  30   0    13964.15    15244.38    715.05 o
   6  30   0      396.01      513.75     52.35 o
   7  30   0      433.06      504.42     46.92 o
   8  30   0       34.81       40.64      7.16 o
   9  30   0       83.17       70.39     14.19 o
  10  30   0       49.56       24.90     13.16 o
   1  31   0       77.44       86.73     10.39 o
   2  31   0     1913.19     1959.09     38.23 o
   3  31   0      284.93      336.81     29.70 o
   4  31   0      248.06      290.11     33.20 o
   5  31   0        6.66       10.39      6.27 o
   6  31   0      863.18      909.75     25.10 o
   7  31   0      204.20      245.04     26.21 o
   8  31   0        8.29        9.25      5.84 o
   9  31   0      594.87      607.03     21.25 o
   0  32   0      146.41      151.40     35.88 o
   1  32   0      586.12      531.26     50.06 o
   2  32   0      896.40      867.43     49.69 o
   3  32   0      276.22      352.88     41.26 o
   4  32   0        4.28       11.49      7.34 o
   5  32   0     1001.09     1090.33     29.68 o
   6  32   0      411.68      446.04     50.36 o
   7  32   0      189.61      175.02     21.21 o
   8  32   0       58.37       79.69     14.06 o
   9  32   0       88.74       50.70     14.91 o
   1  33   0      231.04      251.88     22.83 o
   2  33   0      133.63      103.58     16.98 o
   3  33   0        0.23       15.00      8.61 o
   4  33   0     1118.90     1170.80    108.51 o
   5  33   0      326.16      484.19     57.88 o
   6  33   0      157.50      206.21     25.33 o
   7  33   0      782.32      742.57     27.05 o
   8  33   0      223.50      247.01     31.01 o
   9  33   0       15.05        8.81      4.74 o
   0  34   0      497.74      530.07    118.07 o
   1  34   0        4.04        5.76      9.56 o
   2  34   0     1115.56     1008.67     85.61 o
   3  34   0     6113.68     5812.94    238.00 o
   4  34   0     2665.66     2764.38     58.01 o
   5  34   0     4028.44     4630.11     80.17 o
   6  34   0        2.56        2.89     11.38 o
   7  34   0       16.16       13.70      6.23 o
   8  34   0      632.02      662.64     29.95 o
   9  34   0      172.66       78.89     38.37 o
   1  35   0     1971.36     2112.53     97.06 o
   2  35   0        0.00        0.00      7.00 o
   3  35   0      919.30      955.41     29.27 o
   4  35   0       68.56       87.59      9.62 o
   5  35   0        2.66        0.00      7.91 o
   6  35   0      122.32      164.98     24.96 o
   7  35   0       22.09       23.42      8.14 o
   8  35   0       13.25       22.43      6.34 o
   0  36   0      149.08       66.80     53.85 o
   1  36   0     1688.39     1888.23    139.04 o
   2  36   0      277.89      343.01     39.81 o
   3  36   0      162.82      170.52     16.94 o
   4  36   0      174.77      191.31     21.13 o
   5  36   0     2852.63     3300.80     60.09 o
   6  36   0        0.94       15.39      7.32 o
   7  36   0       70.90       77.19     12.08 o
   8  36   0       66.91       44.30     13.25 o
   1  37   0       16.08        5.04      6.03 o
   2  37   0      296.87      344.54     40.08 o
   3  37   0     2996.47     3080.76     53.32 o
   4  37   0      222.31      281.83     30.63 o
   5  37   0      880.31      930.80     24.79 o
   6  37   0      241.18      221.65     36.85 o
   7  37   0      445.21      583.71     26.59 o
   8  37   0       21.44       10.47      6.13 o
   0  38   0       89.11      105.88     18.46 o
   1  38   0     2025.90     2086.25     71.80 o
   2  38   0       86.30      109.09     14.56 o
   3  38   0     1002.36      930.01     32.27 o
   4  38   0      161.04      301.19     71.71 o
   5  38   0       38.94       19.84      7.44 o
   6  38   0      165.12      170.73     27.77 o
   7  38   0       41.34       30.07      6.99 o
   8  38   0       49.14       15.49     10.90 o
   1  39   0        7.08       12.57      6.50 o
   2  39   0      154.50      153.87     18.71 o
   3  39   0      454.12      382.18     43.07 o
   4  39   0        0.02       12.95      7.40 o
   5  39   0       12.82       35.23      8.41 o
   6  39   0       14.59       28.57      7.94 o
   7  39   0       13.91       17.06      9.85 o
   0  40   0     1379.38     1372.93     53.82 o
   1  40   0      309.76      322.21     42.00 o
   2  40   0      739.84      755.11     24.56 o
   3  40   0      229.52      178.18     25.04 o
   4  40   0        3.84       12.36      6.50 o
   5  40   0     1320.60     1475.85     40.45 o
   6  40   0       27.77       22.23      6.49 o
   7  40   0       22.85        6.29      5.21 o
   1  41   0      619.01      678.03     32.63 o
   2  41   0       83.36       73.61     11.31 o
   3  41   0        8.70        3.32      5.18 o
   4  41   0       78.50       63.05     13.46 o
   5  41   0      148.35       96.18     23.54 o
   6  41   0      149.33      136.23     30.30 o
   7  41   0       13.76        9.55      8.10 o
   0  42   0     1014.42     1127.81     40.93 o
   1  42   0       67.24       56.79      9.27 o
   2  42   0       87.05       72.79     10.75 o
   3  42   0      387.70      329.65     20.24 o
   4  42   0       96.63       63.29     21.88 o
   5  42   0      113.42       52.91     19.87 o
   6  42   0      112.36       40.85     26.08 o
   1  43   0        0.77        6.64      5.77 o
   2  43   0       78.68       88.92     13.81 o
   3  43   0       58.22       31.68     11.64 o
   4  43   0      599.27      633.30     26.30 o
   5  43   0        6.20        1.33      4.59 o
   6  43   0      517.56      552.73     47.98 o
   0  44   0      123.43      114.68     28.30 o
   1  44   0      163.33      166.59     30.49 o
   2  44   0       14.82       11.61      4.28 o
   3  44   0      894.01      951.03     29.34 o
   4  44   0       32.60       13.78      6.85 o
   5  44   0        3.10       10.16      6.65 o
   1  45   0       39.69       32.42      7.01 o
   2  45   0      115.78      107.45     18.22 o
   3  45   0      222.31      202.85     31.01 o
   4  45   0        1.19        3.88      3.43 o
   0  46   0       59.44       51.51     16.90 o
   1  46   0      132.02       91.23     31.67 o
   2  46   0      211.70      177.89     41.05 o
   3  46   0       29.27        8.22      6.40 o
   1  47   0        1.39        8.61      3.95 o
   2  47   0       41.09       13.73     11.31 o
   3  47   0       31.92        7.58      6.23 o
   0  48   0     1177.18     1160.46     64.08 o
   1  48   0       12.25        3.22      7.58 o
 -12   1   1       73.62       43.27     21.40 o
 -11   1   1       77.62       66.20     13.63 o
 -10   1   1        0.67        7.50      5.66 o
  -9   1   1        3.53       14.79      6.67 o
  -8   1   1      218.45      216.28     17.24 o
  -7   1   1      179.83      178.69     16.65 o
  -6   1   1      459.24      441.94     29.73 o
  -5   1   1       20.52       22.89      7.65 o
  -4   1   1      160.53      172.83     23.45 o
  -3   1   1       98.01      101.04     10.58 o
  -2   1   1     6834.33     6450.54     67.72 o
  -1   1   1       47.06       47.15      4.02 o
   0   1   1       60.53       58.42      8.60 o
   1   1   1     1139.74     1033.17     17.17 o
   2   1   1      436.81      400.47      8.73 o
   3   1   1     1527.25     1471.52     22.11 o
   4   1   1     1349.83     1381.71     32.25 o
   5   1   1      130.87      197.08     22.66 o
   6   1   1     1193.01     1295.08     35.27 o
   7   1   1       99.40      127.09      9.77 o
   8   1   1     1034.91     1013.28     24.50 o
   9   1   1       16.97       19.08      5.78 o
  10   1   1      951.72      976.70     32.91 o
  11   1   1      289.68      340.14     36.43 o
  12   1   1      113.42       53.56     17.09 o
 -12   2   1       60.84       37.48     10.72 o
 -11   2   1        7.13        9.27      4.35 o
 -10   2   1      613.06      573.41     24.05 o
  -9   2   1      395.61      327.81     36.98 o
  -8   2   1      768.95      791.45     28.25 o
  -7   2   1        2.69       15.57      4.67 o
  -6   2   1      459.24      449.69     31.48 o
  -5   2   1        0.00        0.16      6.12 o
  -4   2   1     1162.13     1121.87     25.03 o
  -3   2   1      357.21      369.86     11.45 o
  -2   2   1     1349.83     1302.39     19.01 o
  -1   2   1     3310.85     2918.61     44.20 o
   0   2   1       28.94       31.49      6.19 o
   1   2   1      433.89      365.50      7.89 o
   2   2   1    25901.68    25073.03    294.89 o
   3   2   1      350.06      337.70     15.43 o
   4   2   1       41.99       25.76      5.53 o
   5   2   1       39.44       57.41      9.54 o
   6   2   1       34.57       50.65     12.59 o
   7   2   1     1159.40     1271.68     24.58 o
   8   2   1      241.18      256.15     21.14 o
   9   2   1        1.96        6.30      6.32 o
  10   2   1      956.66      972.05     44.23 o
  11   2   1      547.09      563.71     28.94 o
  12   2   1       36.48       26.45      6.03 o
 -12   3   1        0.01        0.00      6.55 o
 -11   3   1      132.71      124.21     28.64 o
 -10   3   1      927.81      965.01     37.61 o
  -9   3   1        1.42        7.70      6.48 o
  -8   3   1      116.64      126.00     11.14 o
  -7   3   1      161.54      189.02     17.91 o
  -6   3   1      585.16      640.95     34.49 o
  -5   3   1        9.80       12.15      8.42 o
  -4   3   1      136.89      109.67     12.97 o
  -3   3   1      371.72      352.57     12.61 o
  -2   3   1    15106.87    14830.04     96.10 o
  -1   3   1     2764.66     2472.81     31.36 o
   0   3   1     5467.12     5100.92    134.71 o
   1   3   1     3805.66     3355.19     48.73 o
   2   3   1      224.40      208.42     14.60 o
   3   3   1       43.69       88.59     10.20 o
   4   3   1     2504.00     2484.15     49.25 o
   5   3   1      448.59      487.57     55.30 o
   6   3   1      733.33      736.12     31.95 o
   7   3   1      193.21      215.40     16.66 o
   8   3   1     2102.22     2214.80     37.05 o
   9   3   1       20.70       18.40      4.95 o
  10   3   1     1937.76     2174.55     43.88 o
  11   3   1      508.50      558.58     43.00 o
  12   3   1       43.43       34.15      7.14 o
 -12   4   1       10.11       13.95      5.71 o
 -11   4   1      198.25      157.28     34.44 o
 -10   4   1      441.00      441.13     44.62 o
  -9   4   1       26.11       28.33      5.61 o
  -8   4   1       57.76       51.67      7.79 o
  -7   4   1      870.25      835.85     19.84 o
  -6   4   1       16.32       16.72      4.09 o
  -5   4   1      528.08      612.13     22.88 o
  -4   4   1      920.52      936.99     20.38 o
  -3   4   1     3831.61     3855.07     57.02 o
  -2   4   1     5148.06     4793.33     65.32 o
  -1   4   1     1490.73     1334.74     25.91 o
   0   4   1     2487.02     2296.41     52.94 o
   1   4   1     2210.88     1935.99     34.30 o
   2   4   1     5855.31     5714.62     90.90 o
   3   4   1     2078.45     1975.49     34.70 o
   4   4   1      126.56      189.73     20.94 o
   5   4   1      653.31      606.56     33.19 o
   6   4   1      650.25      647.05     27.57 o
   7   4   1     1259.54     1270.13     28.04 o
   8   4   1      190.99      168.92     22.08 o
   9   4   1      508.50      433.09     53.79 o
  10   4   1       46.65       52.85      7.71 o
  11   4   1     1231.31     1226.42     41.19 o
  12   4   1       56.85       36.51     12.89 o
 -12   5   1       60.84       43.84      7.87 o
 -11   5   1      414.53      371.05     33.71 o
 -10   5   1       10.96       16.35      4.65 o
  -9   5   1       97.61       85.28     11.23 o
  -8   5   1      604.18      599.70     30.65 o
  -7   5   1      515.29      511.09     29.95 o
  -6   5   1     7049.28     7168.01     90.40 o
  -5   5   1      202.21      230.42     20.14 o
  -4   5   1     2173.42     2262.65     34.97 o
  -3   5   1     5199.85     4885.58    203.02 o
  -2   5   1      473.06      451.01     12.52 o
  -1   5   1      589.03      518.06     12.19 o
   0   5   1     7147.01     6480.42    130.89 o
   1   5   1      630.51      558.15     12.21 o
   2   5   1     1839.55     1678.06     34.45 o
   3   5   1     7332.50     7235.31     92.95 o
   4   5   1     5661.06     5540.61    177.04 o
   5   5   1      785.68      852.94     30.98 o
   6   5   1     4397.02     4574.02     52.88 o
   7   5   1        5.57       17.30      4.30 o
   8   5   1       19.01       25.59      6.05 o
   9   5   1       38.69       39.11      7.98 o
  10   5   1      599.27      589.71     28.44 o
  11   5   1      323.64      352.70     22.55 o
  12   5   1       31.92       27.14      8.43 o
 -12   6   1       49.42       43.89      8.09 o
 -11   6   1      127.46      107.31     24.05 o
 -10   6   1      435.14      457.87     48.16 o
  -9   6   1      746.93      594.03     67.80 o
  -8   6   1      411.28      371.45     29.67 o
  -7   6   1      603.19      559.66     41.76 o
  -6   6   1      172.40      199.79     18.35 o
  -5   6   1      508.95      555.35     27.45 o
  -4   6   1      144.72      183.94     20.61 o
  -3   6   1      752.40      734.90     16.74 o
  -2   6   1        9.67       12.69      5.18 o
  -1   6   1     7575.96     7080.80    124.20 o
   0   6   1      676.52      614.65     11.07 o
   1   6   1     4290.25     4002.63     57.84 o
   2   6   1     7349.63     7009.55     95.03 o
   3   6   1     1425.06     1438.64     33.26 o
   4   6   1     5350.92     5429.14    107.42 o
   5   6   1      680.17      732.20     26.20 o
   6   6   1     1709.82     1949.89     37.39 o
   7   6   1       11.02       15.90      4.53 o
   8   6   1      283.59      256.98     21.55 o
   9   6   1       13.69       14.78      5.60 o
  10   6   1       62.88       55.52      8.68 o
  11   6   1      134.10      154.60     20.17 o
  12   6   1      131.56       85.95     30.89 o
 -12   7   1       45.16       35.07      8.38 o
 -11   7   1       23.04       20.15      6.43 o
 -10   7   1      170.56      186.55     22.74 o
  -9   7   1       25.60       36.50      6.98 o
  -8   7   1        0.62       13.71      6.65 o
  -7   7   1       99.40       99.09      9.58 o
  -6   7   1      395.21      349.46     31.12 o
  -5   7   1       22.00       19.99      6.36 o
  -4   7   1      906.01      905.84     26.74 o
  -3   7   1      502.66      518.03     27.70 o
  -2   7   1      879.12      750.50     21.93 o
  -1   7   1      838.68      747.79     16.57 o
   0   7   1    13014.25    11764.98    142.44 o
   1   7   1      438.90      389.87     16.91 o
   2   7   1     6622.70     6276.07     94.33 o
   3   7   1     4935.06     4860.03     87.41 o
   4   7   1      136.89      164.34     20.62 o
   5   7   1       97.02       86.85     12.88 o
   6   7   1       17.47        6.12      6.17 o
   7   7   1      118.37      131.89     11.68 o
   8   7   1      418.20      351.21     28.38 o
   9   7   1      399.60      323.55     53.54 o
  10   7   1        7.13       13.35      5.71 o
  11   7   1      151.04      130.07     29.82 o
  12   7   1     1062.76     1100.63     37.32 o
 -12   8   1       13.25       14.12      5.93 o
 -11   8   1        5.02        1.74      7.29 o
 -10   8   1      703.84      698.30     24.45 o
  -9   8   1       67.08       62.85      8.97 o
  -8   8   1        1.12       19.89      6.64 o
  -7   8   1       91.97       83.50      9.03 o
  -6   8   1     3187.73     3316.61     58.60 o
  -5   8   1       10.18       15.87      6.67 o
  -4   8   1     8949.16     9111.28    121.38 o
  -3   8   1      653.82      706.60     18.37 o
  -2   8   1      666.16      652.02     20.29 o
  -1   8   1     3940.07     3584.28     82.73 o
   0   8   1     1587.23     1398.79     21.42 o
   1   8   1      662.03      602.01     16.99 o
   2   8   1     7349.63     7161.90    139.13 o
   3   8   1      615.54      594.54     23.73 o
   4   8   1     4519.87     4838.24     87.79 o
   5   8   1        8.76       18.02     11.39 o
   6   8   1     4069.16     3926.22    109.04 o
   7   8   1        3.20        9.09      4.80 o
   8   8   1      165.38      136.25     11.30 o
   9   8   1      539.63      437.13     57.03 o
  10   8   1      286.29      321.97     35.37 o
  11   8   1      415.34      425.35     25.50 o
  12   8   1        4.75        3.94      4.60 o
 -12   9   1        0.14        0.00      4.97 o
 -11   9   1      282.58      297.03     21.23 o
 -10   9   1       47.47       61.66     13.05 o
  -9   9   1      257.28      197.64     37.71 o
  -8   9   1      102.01      114.49     12.50 o
  -7   9   1      224.40      244.12     21.36 o
  -6   9   1      157.25      120.08     10.47 o
  -5   9   1        8.82       15.67      6.38 o
  -4   9   1        0.06        5.63      9.33 o
  -3   9   1     6374.43     6307.43     90.21 o
  -2   9   1     1576.09     1506.88     41.70 o
  -1   9   1     3989.19     3663.33     63.97 o
   0   9   1      498.63      468.32     20.97 o
   1   9   1      269.94      245.29     17.33 o
   2   9   1     1042.64      865.77     30.10 o
   3   9   1     1905.32     1852.88     42.80 o
   4   9   1     1628.93     1666.63     41.84 o
   5   9   1      111.09      120.13     18.30 o
   6   9   1      306.60      381.48     22.53 o
   7   9   1     1237.63     1185.15     40.33 o
   8   9   1       61.15       52.48      5.42 o
   9   9   1       44.62       50.40      6.80 o
  10   9   1       59.91       46.17     14.37 o
  11   9   1      662.55      741.20     26.30 o
  12   9   1      172.40      156.19     38.33 o
 -12  10   1        5.06       15.71      6.00 o
 -11  10   1       45.70       40.21     10.82 o
 -10  10   1     2626.56     2918.17     72.90 o
  -9  10   1       13.03       17.29      7.92 o
  -8  10   1       50.84       61.83      8.70 o
  -7  10   1     2395.12     2269.70     42.62 o
  -6  10   1      318.27      399.36     33.06 o
  -5  10   1     6845.91     6705.16    474.67 o
  -4  10   1      704.37      775.71     32.79 o
  -3  10   1    16037.69    16223.65    155.95 o
  -2  10   1       20.43       27.15     10.01 o
  -1  10   1      640.60      553.51     14.30 o
   0  10   1   109951.93   102377.70   2184.84 o
   1  10   1       95.06      126.23     17.81 o
   2  10   1       96.24       90.97     13.99 o
   3  10   1     5866.03     6220.07    103.69 o
   4  10   1       75.17       44.90      9.42 o
   5  10   1      149.57      192.83     20.55 o
   6  10   1      458.39      497.39     20.39 o
   7  10   1     3504.64     3483.63     46.67 o
   8  10   1      134.33      129.61     13.03 o
   9  10   1        0.02        5.06      5.96 o
  10  10   1     3101.38     3261.00     70.12 o
  11  10   1       88.55       73.34     18.99 o
  12  10   1      180.36      193.25     38.55 o
 -12  11   1       16.16       17.31      4.56 o
 -11  11   1        4.84        4.19      7.87 o
 -10  11   1      124.77      128.63     18.92 o
  -9  11   1      300.33      361.13     55.65 o
  -8  11   1      517.11      496.01     34.70 o
  -7  11   1      641.10      628.47     20.30 o
  -6  11   1      590.00      534.82     25.70 o
  -5  11   1       53.29       77.09     11.34 o
  -4  11   1       49.00       44.94     11.84 o
  -3  11   1     1985.59     2016.60     49.13 o
  -2  11   1     1276.63     1165.75     37.14 o
  -1  11   1      396.41      329.21     15.35 o
   0  11   1     2019.60     1789.47     31.63 o
   1  11   1        3.57       16.74      6.34 o
   2  11   1        1.90        0.00      5.95 o
   3  11   1      252.17      302.83     43.88 o
   4  11   1     4191.27     4315.34     80.06 o
   5  11   1      948.02      996.92     40.36 o
   6  11   1       29.59       35.23      4.63 o
   7  11   1      339.66      361.09     26.71 o
   8  11   1        8.64        9.93      4.87 o
   9  11   1      278.89      350.10     36.02 o
  10  11   1      278.56      299.92     25.19 o
  11  11   1       36.97       27.33      7.85 o
  12  11   1       22.18       17.19      4.59 o
 -12  12   1      173.19      149.80     30.83 o
 -11  12   1       27.25       34.31      7.05 o
 -10  12   1      102.21      101.60     15.20 o
  -9  12   1       83.54      136.05     20.38 o
  -8  12   1      954.81      941.16     50.94 o
  -7  12   1      838.10      838.46     21.35 o
  -6  12   1    15207.82    15833.60    254.87 o
  -5  12   1      560.74      637.86     62.36 o
  -4  12   1      623.50      557.34     27.83 o
  -3  12   1     8396.06     8931.13    136.16 o
  -2  12   1       88.55       82.80     13.36 o
  -1  12   1       43.96       22.76      8.85 o
   0  12   1      526.70      458.33     19.04 o
   1  12   1      383.77      408.06     18.42 o
   2  12   1      122.99      139.12     15.76 o
   3  12   1      125.44      126.82     18.82 o
   4  12   1    15114.24    16425.04    231.32 o
   5  12   1       56.85       61.92      9.19 o
   6  12   1      599.27      630.13     20.34 o
   7  12   1      811.68      771.57     25.35 o
   8  12   1      117.72      117.21     13.35 o
   9  12   1       58.68       90.61     14.32 o
  10  12   1       33.41       28.84      7.72 o
  11  12   1      423.95      440.34     42.46 o
  12  12   1      696.43      750.24     33.72 o
 -12  13   1       47.89       25.31      8.44 o
 -11  13   1       15.13       12.29      7.92 o
 -10  13   1     2496.00     2801.78     52.49 o
  -9  13   1        8.64        9.54      6.47 o
  -8  13   1       12.67       18.33      6.86 o
  -7  13   1       51.98       65.67      6.85 o
  -6  13   1        0.85       11.10      4.52 o
  -5  13   1       81.54       62.22     12.74 o
  -4  13   1      603.68      647.52     28.05 o
  -3  13   1     3185.47     3325.38     76.54 o
  -2  13   1      630.01      572.97     41.60 o
  -1  13   1      348.57      316.90     27.00 o
   0  13   1    12194.78    10757.49    370.24 o
   1  13   1      259.53      242.57     19.93 o
   2  13   1      897.00      888.31     37.78 o
   3  13   1     8802.19     9270.88    127.03 o
   4  13   1     4636.25     4985.17     91.72 o
   5  13   1     8271.90     8844.12    131.65 o
   6  13   1      154.50      120.01     10.51 o
   7  13   1      792.99      785.74     31.68 o
   8  13   1      805.99      832.41     59.57 o
   9  13   1        0.00        4.06      8.83 o
  10  13   1      119.90      163.75     20.62 o
  11  13   1        2.96        4.65      6.20 o
  12  13   1      328.70      259.23     27.57 o
 -12  14   1      109.20       36.43     21.72 o
 -11  14   1       75.52       87.74     17.84 o
 -10  14   1      189.61      237.78     30.16 o
  -9  14   1        3.53        5.29      9.94 o
  -8  14   1      633.03      610.15     54.22 o
  -7  14   1     1544.49     1473.70     23.92 o
  -6  14   1      639.58      657.65     30.10 o
  -5  14   1      417.79      461.47     39.93 o
  -4  14   1        7.56        3.66     10.21 o
  -3  14   1      588.06      526.24     77.27 o
  -2  14   1       24.40       15.96      9.68 o
  -1  14   1       42.90       51.53      7.04 o
   0  14   1    12552.96    12086.02    170.50 o
   1  14   1     1107.56     1049.86     30.01 o
   2  14   1        7.78       23.36     11.66 o
   3  14   1     8046.09     8392.65    116.75 o
   4  14   1     2085.75     2441.64     57.08 o
   5  14   1       18.66       15.66      5.47 o
   6  14   1     1863.65     1812.16     28.29 o
   7  14   1      103.43      113.92     10.31 o
   8  14   1      249.32      238.16     26.30 o
   9  14   1       19.27       15.20      6.16 o
  10  14   1     2379.49     2285.43    160.77 o
  11  14   1       71.74       52.45     13.67 o
  12  14   1        2.69        0.00      4.95 o
 -12  15   1        2.16        3.72      4.51 o
 -11  15   1        0.69        8.54      7.13 o
 -10  15   1     1042.00     1183.47     37.64 o
  -9  15   1        3.06       14.07      7.51 o
  -8  15   1     1327.87     1339.52     88.28 o
  -7  15   1      236.54      245.88     24.47 o
  -6  15   1     2026.80     1935.56     32.57 o
  -5  15   1     1645.92     1593.24     37.02 o
  -4  15   1      995.40      895.69     44.93 o
  -3  15   1     2454.21     2458.73     62.04 o
  -2  15   1     3746.66     3816.93     72.21 o
  -1  15   1      211.70      243.74     34.73 o
   0  15   1     8311.97     7873.44    106.32 o
   1  15   1      774.51      735.09     20.97 o
   2  15   1     2220.29     2259.91     55.94 o
   3  15   1     6290.08     6581.39    126.09 o
   4  15   1     5129.42     5325.51    112.97 o
   5  15   1      473.93      463.73     27.05 o
   6  15   1     1842.98     1760.87     23.47 o
   7  15   1      544.29      561.58     29.94 o
   8  15   1     2674.96     2682.69     49.79 o
   9  15   1      243.36      275.41     32.40 o
  10  15   1        6.40       12.69      7.12 o
  11  15   1      109.83       62.73     20.59 o
  12  15   1       84.64       42.85     20.09 o
 -11  16   1        0.71        0.53      6.61 o
 -10  16   1      191.27      162.02     22.12 o
  -9  16   1       72.76      108.02     16.24 o
  -8  16   1      255.04      207.60     30.08 o
  -7  16   1     2017.81     2058.48     37.99 o
  -6  16   1     1225.00     1252.11     21.42 o
  -5  16   1    13319.47    13428.57    206.12 o
  -4  16   1      147.62      118.61     19.03 o
  -3  16   1      310.46      372.82     47.53 o
  -2  16   1     1438.68     1550.87     49.80 o
  -1  16   1      592.92      526.37     18.92 o
   0  16   1    22064.13    21071.93    278.37 o
   1  16   1      257.60      282.99     30.03 o
   2  16   1     1235.52     1230.76    102.65 o
   3  16   1     1911.44     2303.86     61.62 o
   4  16   1       57.76      128.23     16.57 o
   5  16   1     3140.48     2799.29     61.23 o
   6  16   1     1268.07     1239.74     33.74 o
   7  16   1        2.79        5.97      4.38 o
   8  16   1     1040.71      979.49     61.69 o
   9  16   1      191.55      196.79     21.57 o
  10  16   1     3533.11     3701.74    100.61 o
  11  16   1      191.82      117.41     39.65 o
 -11  17   1       79.92       66.71     17.02 o
 -10  17   1       24.30       33.14      9.27 o
  -9  17   1        8.18       19.81      9.85 o
  -8  17   1        0.02        6.10      8.04 o
  -7  17   1       75.00       91.86      9.62 o
  -6  17   1      773.95      800.56     22.12 o
  -5  17   1     2019.60     1948.10     44.55 o
  -4  17   1      990.36     1074.74     36.78 o
  -3  17   1      564.06      565.42     48.96 o
  -2  17   1     4565.70     4942.36    107.64 o
  -1  17   1     2914.92     2741.54     63.45 o
   0  17   1       32.60       23.46     33.02 o
   1  17   1       44.09       44.46      7.16 o
   2  17   1     3370.96     3783.23     97.44 o
   3  17   1     2399.04     2301.74    105.42 o
   4  17   1       25.60       54.42     12.07 o
   5  17   1     1419.78     1334.20     34.28 o
   6  17   1       74.82       74.19      7.70 o
   7  17   1      640.60      650.99     36.56 o
   8  17   1        2.79        4.21      5.93 o
   9  17   1        3.24        7.94      5.93 o
  10  17   1      129.96       88.90     26.92 o
  11  17   1      244.92      277.86     29.39 o
 -11  18   1      101.20       86.20     21.68 o
 -10  18   1      750.76      833.16     29.91 o
  -9  18   1      523.95      520.02     57.95 o
  -8  18   1      364.43      285.46     47.86 o
  -7  18   1      121.88      118.67     12.45 o
  -6  18   1     1719.76     1828.81     49.05 o
  -5  18   1     1072.56     1033.68     19.76 o
  -4  18   1     2754.15     2692.53     59.61 o
  -3  18   1     1680.18     1729.66     54.55 o
  -2  18   1     3637.30     3950.16     94.84 o
  -1  18   1     1322.78     1407.46     42.51 o
   0  18   1     1316.24     1277.81     31.78 o
   1  18   1      148.84      148.71     17.06 o
   2  18   1     1647.55     1720.55     45.26 o
   3  18   1       78.85      129.57     19.08 o
   4  18   1      296.87      322.43     32.92 o
   5  18   1     2585.72     2523.53     55.63 o
   6  18   1     5163.86     5098.39     60.48 o
   7  18   1      720.92      689.26     40.79 o
   8  18   1     3173.07     3111.21     89.93 o
   9  18   1      824.26      740.78     38.00 o
  10  18   1        4.62       14.23      5.58 o
  11  18   1        0.08        8.14      3.91 o
 -11  19   1        3.88        5.57      5.69 o
 -10  19   1      770.06      783.19     31.85 o
  -9  19   1      141.85      160.74     17.44 o
  -8  19   1       10.82       17.53     13.08 o
  -7  19   1      626.50      553.70     46.92 o
  -6  19   1     1739.72     1688.02     28.26 o
  -5  19   1      750.76      727.43     26.81 o
  -4  19   1      106.50      117.63     10.48 o
  -3  19   1      565.01      490.06     46.63 o
  -2  19   1     1426.57     1398.90     74.23 o
  -1  19   1      830.59      862.23     34.02 o
   0  19   1     2229.73     2102.34     46.51 o
   1  19   1       19.54       29.61      6.77 o
   2  19   1      854.98      928.80     33.81 o
   3  19   1      527.62      572.15     91.59 o
   4  19   1     3282.14     3432.36     82.60 o
   5  19   1      867.89      872.02     23.13 o
   6  19   1        0.13        5.61      7.14 o
   7  19   1      163.07      180.51     19.70 o
   8  19   1      132.71      133.67     14.71 o
   9  19   1       18.49       21.86      6.32 o
  10  19   1      140.90      145.26     17.60 o
  11  19   1      241.18      232.33     15.04 o
 -11  20   1        2.69        8.81      5.06 o
 -10  20   1     1323.50     1385.71     52.49 o
  -9  20   1      229.22      245.69     24.16 o
  -8  20   1     2043.94     2122.03     51.98 o
  -7  20   1       20.43       32.76      6.21 o
  -6  20   1      197.68      171.68     15.19 o
  -5  20   1     5730.49     5522.10     69.03 o
  -4  20   1       74.65      105.20      9.04 o
  -3  20   1      302.76      263.69     39.60 o
  -2  20   1       19.18       18.59      9.23 o
  -1  20   1        5.62        9.91     10.33 o
   0  20   1    12016.54    11782.33    408.56 o
   1  20   1      647.19      747.30     33.11 o
   2  20   1     2158.53     2229.53     50.39 o
   3  20   1       26.94       18.20     12.77 o
   4  20   1      459.24      508.28     36.68 o
   5  20   1      732.78      696.44     21.99 o
   6  20   1      971.57      957.29     22.91 o
   7  20   1      550.84      535.67     42.78 o
   8  20   1       74.82       92.49     11.29 o
   9  20   1        5.34        8.61      5.11 o
  10  20   1      516.20      557.85     20.35 o
  11  20   1        7.73        7.31      4.25 o
 -11  21   1      556.02      583.66     23.32 o
 -10  21   1     1234.82     1324.14     36.26 o
  -9  21   1       65.45       52.74      7.52 o
  -8  21   1      119.46      141.30     19.49 o
  -7  21   1        0.53       10.94      7.55 o
  -6  21   1      120.56      130.26     12.33 o
  -5  21   1       22.94       12.54      5.25 o
  -4  21   1      816.82      884.76     21.91 o
  -3  21   1     7140.25     7158.65    106.86 o
  -2  21   1        0.02        8.93     11.78 o
  -1  21   1     4104.96     3973.51    137.72 o
   0  21   1      263.74      203.45     18.93 o
   1  21   1      104.65      192.34     22.19 o
   2  21   1       52.71       87.81     15.06 o
   3  21   1     1023.36     1041.61     43.52 o
   4  21   1     2541.17     2483.98     61.34 o
   5  21   1       75.17       80.54      9.97 o
   6  21   1      432.64      418.37     33.31 o
   7  21   1     2417.69     2358.26     76.90 o
   8  21   1     1377.15     1452.40     28.16 o
   9  21   1     2767.81     2829.94     41.35 o
  10  21   1       51.55       42.71      8.39 o
  11  21   1       22.18       16.57      6.06 o
 -11  22   1      225.90      223.74     13.45 o
 -10  22   1       41.09       34.15      6.48 o
  -9  22   1     1687.57     1659.79     33.26 o
  -8  22   1     5468.60     6174.94    124.96 o
  -7  22   1     1258.12     1086.94    105.53 o
  -6  22   1      539.63      632.95     47.43 o
  -5  22   1       18.15       27.36      5.93 o
  -4  22   1      717.17      701.21     20.06 o
  -3  22   1     7903.21     7603.46    108.11 o
  -2  22   1        9.24       16.23     14.19 o
  -1  22   1     1659.75     1560.60     45.74 o
   0  22   1     1206.17     1286.86     42.28 o
   1  22   1     1578.47     1527.34     42.84 o
   2  22   1     7230.10     8095.52    163.05 o
   3  22   1        0.04        1.84      4.62 o
   4  22   1      568.35      511.82     21.58 o
   5  22   1      380.64      427.16     41.25 o
   6  22   1     1049.76      875.23     40.04 o
   7  22   1      782.32      698.42     67.33 o
   8  22   1      107.12      107.94     11.40 o
   9  22   1        0.85        2.41      5.74 o
  10  22   1      262.76      222.01     29.49 o
  11  22   1      233.78      211.51     36.93 o
 -11  23   1       10.24        1.28      4.76 o
 -10  23   1     1013.79      993.99     32.98 o
  -9  23   1        0.02        4.10      6.59 o
  -8  23   1      629.01      698.47     41.29 o
  -7  23   1      191.55      142.15     23.01 o
  -6  23   1     1997.20     1940.09     56.14 o
  -5  23   1     3985.40     3869.38     64.36 o
  -4  23   1        0.19        7.82      4.52 o
  -3  23   1     4636.25     4327.76     76.02 o
  -2  23   1       40.20       35.79      8.01 o
  -1  23   1     1005.52     1124.62     53.17 o
   0  23   1     2880.47     2853.41     86.01 o
   1  23   1      201.64      237.34     46.12 o
   2  23   1     4212.01     4199.02     90.78 o
   3  23   1      171.09      123.93     10.71 o
   4  23   1      559.80      533.11     21.99 o
   5  23   1     7880.11     7800.21    106.99 o
   6  23   1      240.56      216.67     18.91 o
   7  23   1     2823.86     2657.83    124.64 o
   8  23   1      482.24      480.89     45.96 o
   9  23   1      211.41      225.86     22.26 o
  10  23   1       27.25       39.17      6.42 o
  11  23   1        7.29        7.83      6.18 o
 -11  24   1      111.51       32.19     55.14 o
 -10  24   1      414.12      344.56     20.66 o
  -9  24   1      303.11      286.85     35.05 o
  -8  24   1      315.06      414.81     55.34 o
  -7  24   1     1848.14     1635.38    153.90 o
  -6  24   1       37.70       47.90     10.11 o
  -5  24   1      301.72      316.97     23.83 o
  -4  24   1       63.52       75.03      7.34 o
  -3  24   1        2.50       15.92      4.97 o
  -2  24   1      248.38      313.61     21.60 o
  -1  24   1      971.57     1103.57     27.01 o
   0  24   1       92.54      114.96     11.51 o
   1  24   1     1323.50     1397.96     30.14 o
   2  24   1     3054.77     2840.69     61.16 o
   3  24   1     2989.90     2831.15     50.62 o
   4  24   1       16.32       20.39      4.95 o
   5  24   1      221.12      221.49     19.61 o
   6  24   1       96.43       91.77     12.34 o
   7  24   1     1215.92     1009.82     95.72 o
   8  24   1        0.24       12.12      5.96 o
   9  24   1      653.31      554.08     17.08 o
  10  24   1      680.17      727.55     29.61 o
  11  24   1        0.71        4.84      4.26 o
 -10  25   1       60.22       52.31      9.43 o
  -9  25   1     1355.71     1361.99     38.02 o
  -8  25   1       20.79       32.81     10.12 o
  -7  25   1     2020.50     2095.41     51.95 o
  -6  25   1        4.71       11.49      7.21 o
  -5  25   1      136.66      174.80     14.11 o
  -4  25   1     2337.72     2210.32     35.20 o
  -3  25   1        0.06       16.56      5.27 o
  -2  25   1      269.29      298.52     24.69 o
  -1  25   1     3229.65     3038.27     56.18 o
   0  25   1      391.25      488.45     43.45 o
   1  25   1     6518.95     6768.21    124.32 o
   2  25   1     1374.93     1175.39     33.63 o
   3  25   1      994.77     1029.68     31.01 o
   4  25   1      105.68       90.68      8.99 o
   5  25   1        5.81       10.68     10.72 o
   6  25   1     1535.07     1283.16     79.67 o
   7  25   1      146.17      211.15     22.01 o
   8  25   1      343.73      430.71     35.57 o
   9  25   1      320.05      360.32     21.23 o
  10  25   1        7.95       10.67      5.49 o
 -10  26   1      722.00      718.16     27.19 o
  -9  26   1      209.38      221.04     22.87 o
  -8  26   1      122.54      138.49     19.22 o
  -7  26   1     1738.89     1811.47     46.49 o
  -6  26   1       94.67      104.04     16.88 o
  -5  26   1     5507.12     5491.26    123.31 o
  -4  26   1      527.62      538.13     22.88 o
  -3  26   1      123.43      139.45     11.57 o
  -2  26   1     1489.19     1371.65     22.14 o
  -1  26   1      477.42      453.95     32.95 o
   0  26   1       33.99       26.54      4.48 o
   1  26   1      199.66      198.92     18.31 o
   2  26   1      759.00      694.88     35.43 o
   3  26   1       15.92       19.89      6.10 o
   4  26   1      283.92      333.57     21.17 o
   5  26   1     3785.94     3701.31     98.24 o
   6  26   1      709.16      674.48     79.48 o
   7  26   1      317.20      380.31     33.25 o
   8  26   1      202.21      264.72     26.51 o
   9  26   1        7.62       22.17      4.33 o
  10  26   1      129.96       78.89     21.25 o
 -10  27   1        0.03        6.89      4.61 o
  -9  27   1      346.33      352.89     22.27 o
  -8  27   1      786.80      884.28     27.82 o
  -7  27   1       41.47       47.94      8.85 o
  -6  27   1      331.60      317.85     60.75 o
  -5  27   1     1374.93     1256.28     64.11 o
  -4  27   1       22.18       32.79      5.80 o
  -3  27   1      785.68      786.35     28.23 o
  -2  27   1     3039.32     3060.05     51.57 o
  -1  27   1     1814.76     1750.77     32.51 o
   0  27   1      329.06      403.29     29.21 o
   1  27   1       13.54       32.00      9.47 o
   2  27   1      639.58      685.25     44.67 o
   3  27   1     2090.32     2095.44     37.00 o
   4  27   1      133.17      112.26     12.20 o
   5  27   1      483.12      525.51     41.73 o
   6  27   1      235.62      258.37     36.48 o
   7  27   1       13.10        8.84      5.16 o
   8  27   1      237.78      290.82     35.91 o
   9  27   1       34.81       25.65      6.10 o
  10  27   1     1694.15     1623.88     69.30 o
 -10  28   1      265.69      231.24     10.92 o
  -9  28   1       46.92       29.93      5.63 o
  -8  28   1      473.93      502.94     31.58 o
  -7  28   1      178.76      215.14     24.20 o
  -6  28   1        2.07       23.19      8.82 o
  -5  28   1       22.18       24.09      6.59 o
  -4  28   1     1063.41      996.41     29.14 o
  -3  28   1      202.49      220.77     20.72 o
  -2  28   1       20.70       22.85      5.91 o
  -1  28   1      759.55      863.14     26.46 o
   0  28   1     1052.35      991.13     35.35 o
   1  28   1      277.89      325.19     34.31 o
   2  28   1     1141.76     1014.39     23.02 o
   3  28   1      218.15      215.08     19.45 o
   4  28   1       71.74       71.23      8.24 o
   5  28   1       31.36       44.62      6.79 o
   6  28   1      352.31      340.31     27.63 o
   7  28   1     1660.56     1624.83     52.45 o
   8  28   1      227.41      284.61     32.38 o
   9  28   1     1332.98     1242.53     27.54 o
  10  28   1       19.45       13.89      5.05 o
 -10  29   1       20.61        6.98      5.10 o
  -9  29   1        3.76       11.62      6.33 o
  -8  29   1      427.25      421.34     42.86 o
  -7  29   1      646.18      672.99     38.60 o
  -6  29   1      351.94      450.50     46.39 o
  -5  29   1     3450.39     3579.69    109.91 o
  -4  29   1     1942.16     2097.55     48.96 o
  -3  29   1      141.85      156.26     13.65 o
  -2  29   1     1156.68     1081.34     21.16 o
  -1  29   1      116.21      135.56     14.46 o
   0  29   1      144.96      157.72     16.49 o
   1  29   1       98.60      115.60     17.33 o
   2  29   1      644.14      607.70     25.14 o
   3  29   1       61.47       53.87      6.54 o
   4  29   1      292.41      326.00     34.47 o
   5  29   1     1197.16     1218.58     86.29 o
   6  29   1     1855.89     2043.09     39.70 o
   7  29   1      842.74      799.15     26.20 o
   8  29   1      400.80      438.22     21.14 o
   9  29   1       92.93       60.16     12.09 o
  10  29   1      436.81      424.58     28.04 o
 -10  30   1       41.47       30.12     17.86 o
  -9  30   1       24.70       19.23      6.86 o
  -8  30   1       44.49       38.09      6.71 o
  -7  30   1      299.98      372.68     53.56 o
  -6  30   1        8.53       11.88      6.55 o
  -5  30   1     3295.91     3404.44    100.29 o
  -4  30   1     1575.30     1671.33     48.27 o
  -3  30   1      649.23      669.73     44.15 o
  -2  30   1      556.49      589.00     47.73 o
  -1  30   1      326.52      319.38     31.88 o
   0  30   1      129.50      175.58     18.46 o
   1  30   1        1.10        9.22      7.79 o
   2  30   1      394.42      398.61     34.16 o
   3  30   1      717.17      679.54     34.96 o
   4  30   1      364.05      360.21     39.25 o
   5  30   1     2724.84     2797.41     89.33 o
   6  30   1       18.49       20.18      7.45 o
   7  30   1     1176.49     1258.56     37.59 o
   8  30   1     2495.00     2859.60     67.92 o
   9  30   1        7.18        1.48      4.39 o
  10  30   1        0.25        6.35      6.23 o
  -9  31   1        1.32        9.51      4.93 o
  -8  31   1      254.40      266.31     29.81 o
  -7  31   1      103.23      146.66     21.32 o
  -6  31   1     3155.07     3422.69     63.52 o
  -5  31   1       30.69       46.55      6.59 o
  -4  31   1       75.52       79.95     10.14 o
  -3  31   1     1475.33     1670.04     73.89 o
  -2  31   1     1546.06     1520.47     32.42 o
  -1  31   1      652.29      549.20     32.34 o
   0  31   1       15.44       36.16      6.21 o
   1  31   1      940.65      816.38     32.42 o
   2  31   1      216.38      259.77     26.38 o
   3  31   1     1466.12     1349.54     64.81 o
   4  31   1      702.78      706.95     68.39 o
   5  31   1        9.42       19.35      7.11 o
   6  31   1      100.20      133.42     17.13 o
   7  31   1       84.64       97.72     10.68 o
   8  31   1       34.81       44.61      7.36 o
   9  31   1       19.01       11.60      4.51 o
  -9  32   1      119.46       55.12     14.47 o
  -8  32   1      135.96      120.85     21.74 o
  -7  32   1        2.59       13.79      6.39 o
  -6  32   1        5.62       19.72      8.79 o
  -5  32   1       12.11        7.67      5.17 o
  -4  32   1      600.74      583.19     66.82 o
  -3  32   1     4231.50     4273.04     92.21 o
  -2  32   1       21.81       34.36      6.56 o
  -1  32   1        3.69       28.09      6.71 o
   0  32   1      158.76      212.99     25.56 o
   1  32   1      434.72      387.83     41.94 o
   2  32   1      838.10      753.63     51.95 o
   3  32   1        0.53        5.72      6.07 o
   4  32   1      511.66      385.68     57.24 o
   5  32   1      160.53      182.65     20.98 o
   6  32   1       89.30      122.84     16.12 o
   7  32   1      324.36      404.95     53.70 o
   8  32   1      120.56       94.26     17.70 o
   9  32   1       98.01       37.44     13.50 o
  -9  33   1       38.32       21.41      5.99 o
  -8  33   1        6.30        7.70      6.28 o
  -7  33   1      471.76      496.02     33.27 o
  -6  33   1      856.73      789.28     27.64 o
  -5  33   1     4189.97     4662.63    144.85 o
  -4  33   1       84.27       97.94      9.24 o
  -3  33   1     6679.79     6831.06    173.73 o
  -2  33   1      889.23      950.33     48.41 o
  -1  33   1      103.02      108.93     15.47 o
   0  33   1      709.16      649.82     59.75 o
   1  33   1     1493.05     1374.13     75.71 o
   2  33   1      321.84      372.70     43.01 o
   3  33   1     4696.36     4670.97     95.84 o
   4  33   1      877.34      794.47     29.11 o
   5  33   1     6113.68     6836.48    160.17 o
   6  33   1      115.56      145.89     18.12 o
   7  33   1     2286.75     2610.61     72.28 o
   8  33   1      101.40       80.50     17.73 o
   9  33   1        1.21        6.56      4.93 o
  -9  34   1       11.97        2.44      4.95 o
  -8  34   1      159.26      136.86     32.05 o
  -7  34   1      237.78      206.84     32.54 o
  -6  34   1        6.97        8.55      7.09 o
  -5  34   1        0.02       22.55      9.91 o
  -4  34   1     3293.61     3342.01     60.04 o
  -3  34   1     3403.56     3432.33     80.95 o
  -2  34   1      805.42      723.98     56.37 o
  -1  34   1       24.40       31.35     10.46 o
   0  34   1     2803.70     2771.53    119.65 o
   1  34   1      533.61      463.69     60.45 o
   2  34   1      921.12      877.15     71.04 o
   3  34   1      125.44       94.40     18.37 o
   4  34   1       68.56       76.36      9.11 o
   5  34   1        6.60       19.03      8.40 o
   6  34   1      407.23      461.42     29.67 o
   7  34   1      187.69      272.48     38.32 o
   8  34   1      219.34      253.79     48.26 o
   9  34   1      145.93      157.35     35.26 o
  -8  35   1      123.43      109.33     20.48 o
  -7  35   1      172.66      197.45     28.33 o
  -6  35   1      227.10      319.52     41.91 o
  -5  35   1      649.74      706.88     70.94 o
  -4  35   1        0.18       10.59      5.97 o
  -3  35   1        3.28        3.62      9.27 o
  -2  35   1     1220.10     1032.08    113.99 o
  -1  35   1      282.24      231.07     35.89 o
   0  35   1       72.08       69.43     14.47 o
   1  35   1     1238.34     1058.48    113.75 o
   2  35   1     1628.93     1501.21    133.77 o
   3  35   1      596.34      633.28     58.83 o
   4  35   1     1127.62     1090.63     40.21 o
   5  35   1     1660.56     1825.28     50.99 o
   6  35   1      325.80      321.06     48.50 o
   7  35   1      184.96      471.18    120.42 o
   8  35   1       22.09       15.71      6.46 o
  -8  36   1       18.92        6.03      5.20 o
  -7  36   1       25.40       24.37      7.16 o
  -6  36   1       43.96       53.56     11.58 o
  -5  36   1      178.76      167.99     22.83 o
  -4  36   1      245.86      223.03     27.42 o
  -3  36   1       25.20       19.70      6.11 o
  -2  36   1     1824.14     1938.12     51.09 o
  -1  36   1       61.31       48.97     15.28 o
   0  36   1      221.41      169.46     47.17 o
   1  36   1     1798.61     1970.54    131.36 o
   2  36   1      234.09      266.59     22.27 o
   3  36   1      357.21      405.87     45.72 o
   4  36   1       83.72       93.62     11.58 o
   5  36   1      359.10      370.27     46.09 o
   6  36   1      174.77      150.74     20.41 o
   7  36   1      239.32      190.79     36.68 o
   8  36   1      856.73      973.56     35.96 o
  -8  37   1      199.09      145.38     41.83 o
  -7  37   1       63.20       57.18     10.00 o
  -6  37   1      474.80      476.52     21.96 o
  -5  37   1      533.61      560.89     39.63 o
  -4  37   1      455.40      478.77     28.66 o
  -3  37   1       14.06       12.85      8.14 o
  -2  37   1      192.93      150.55     18.84 o
  -1  37   1       42.64       60.33     12.16 o
   0  37   1     4549.50     4519.03    218.83 o
   1  37   1     1113.56     1239.19     38.50 o
   2  37   1      533.15      555.16     34.41 o
   3  37   1       12.74       18.81      7.16 o
   4  37   1      157.50      220.13     27.78 o
   5  37   1       24.80       25.37      7.41 o
   6  37   1      541.96      642.80     25.62 o
   7  37   1      174.50      102.32     21.76 o
   8  37   1        1.44        0.00      5.85 o
  -8  38   1      206.21       24.50     45.49 o
  -7  38   1      319.69      354.92     21.60 o
  -6  38   1      452.41      465.11     32.38 o
  -5  38   1       32.83       28.00     11.45 o
  -4  38   1        0.00        2.57      5.73 o
  -3  38   1       17.81       27.08      7.09 o
  -2  38   1      409.25      403.21     45.42 o
  -1  38   1      118.59       96.38     18.42 o
   0  38   1     2540.16     2863.09    131.30 o
   1  38   1       74.13       83.89     13.62 o
   2  38   1     1613.63     1662.66     58.06 o
   3  38   1      607.13      680.84     34.53 o
   4  38   1        6.92        7.33      9.63 o
   5  38   1       27.46       31.71     10.25 o
   6  38   1       17.06       15.36      6.82 o
   7  38   1       80.64       54.14     23.94 o
   8  38   1       55.35       22.95     29.08 o
  -7  39   1       36.60       24.76      6.16 o
  -6  39   1       63.68       63.18     10.84 o
  -5  39   1      275.89      375.93     34.10 o
  -4  39   1      568.82      567.28     26.73 o
  -3  39   1       43.03       61.14      9.66 o
  -2  39   1     1646.74     1747.01     39.24 o
  -1  39   1       25.91       24.42     11.39 o
   0  39   1      472.19      500.31     61.38 o
   1  39   1      219.93      178.70     28.67 o
   2  39   1      165.38      176.67     23.11 o
   3  39   1      612.56      619.47     22.16 o
   4  39   1      419.43      445.65     27.61 o
   5  39   1      114.28      106.25     25.34 o
   6  39   1        0.36        5.42      5.29 o
   7  39   1      253.13      267.80     21.07 o
  -7  40   1      104.45       55.92     23.50 o
  -6  40   1        7.84        5.01      4.86 o
  -5  40   1      698.02      725.31     30.18 o
  -4  40   1       12.67       15.14      5.37 o
  -3  40   1      125.89      143.26     18.35 o
  -2  40   1      248.06      260.13     37.32 o
  -1  40   1        1.56        0.54      7.04 o
   0  40   1      473.50      453.53     28.75 o
   1  40   1       51.41       62.52     10.17 o
   2  40   1      125.22      118.68     12.87 o
   3  40   1      106.92       98.06     15.26 o
   4  40   1       84.27       95.87     14.17 o
   5  40   1      697.49      811.21     35.06 o
   6  40   1       74.30       60.17     14.62 o
   7  40   1       36.12       14.43     10.16 o
  -7  41   1        4.54       13.29     10.07 o
  -6  41   1      413.31      368.73     33.79 o
  -5  41   1      314.71      300.17     18.60 o
  -4  41   1       68.72       48.03      7.54 o
  -3  41   1      294.81      332.48     27.39 o
  -2  41   1      171.61      198.84     31.59 o
  -1  41   1      170.04      238.65     32.99 o
   0  41   1       96.63      108.18     14.15 o
   1  41   1       22.28       21.49      6.08 o
   2  41   1      251.22      219.16     29.92 o
   3  41   1       41.34       63.00     10.47 o
   4  41   1      156.25      113.08     27.01 o
   5  41   1        0.04        7.66      6.05 o
   6  41   1      191.82      123.79     45.41 o
   7  41   1       13.54       16.30      8.93 o
  -6  42   1       25.60        7.43      4.54 o
  -5  42   1        5.20        8.65      5.23 o
  -4  42   1        3.31        6.46      4.26 o
  -3  42   1       96.04       82.37     13.74 o
  -2  42   1      486.20      461.97     34.31 o
  -1  42   1        5.95       15.82      6.22 o
   0  42   1       12.60       19.09      6.73 o
   1  42   1        6.92        7.51      3.76 o
   2  42   1      186.05      196.62     28.46 o
   3  42   1       42.64       30.04      6.07 o
   4  42   1       92.93       83.99     19.72 o
   5  42   1      239.01      276.75     15.52 o
   6  42   1      104.04       33.60     17.27 o
  -5  43   1      331.97      283.87     30.87 o
  -4  43   1      246.80      253.70     23.05 o
  -3  43   1      355.70      334.46     23.98 o
  -2  43   1        1.00        7.79      5.74 o
  -1  43   1       24.01       20.88      7.40 o
   0  43   1       56.40       71.98     10.58 o
   1  43   1       20.07       21.46      6.37 o
   2  43   1        0.86        1.39      4.83 o
   3  43   1      641.61      676.98     28.53 o
   4  43   1      156.25       93.49     31.27 o
   5  43   1      583.71      656.03     27.09 o
   6  43   1      202.78      140.35     40.52 o
  -5  44   1       19.89       12.87      6.52 o
  -4  44   1       64.64       34.22     12.82 o
  -3  44   1        0.04        0.87      3.97 o
  -2  44   1      767.29      779.93     40.71 o
  -1  44   1      113.42      102.10     14.93 o
   0  44   1        0.23       12.07      9.11 o
   1  44   1       18.66        1.67      7.29 o
   2  44   1      337.09      307.63     31.09 o
   3  44   1      373.26      412.40     20.09 o
   4  44   1       62.57       40.62     15.73 o
   5  44   1       86.12       40.56     15.79 o
  -4  45   1        0.28        2.84      3.30 o
  -3  45   1       74.65       44.36      8.57 o
  -2  45   1      351.19      342.07     20.24 o
  -1  45   1       23.91       14.54      6.33 o
   0  45   1      359.48      410.59     18.48 o
   1  45   1      261.79      204.33     29.97 o
   2  45   1        0.38        5.17      6.44 o
   3  45   1       55.35       25.22      8.14 o
   4  45   1       35.52       27.77      7.97 o
  -3  46   1       40.58        7.68     12.15 o
  -2  46   1       17.81       10.89      5.00 o
  -1  46   1       49.70       55.91     13.57 o
   0  46   1      187.69      110.05     32.91 o
   1  46   1      617.03      661.96     36.21 o
   2  46   1       17.06       11.07      6.17 o
   3  46   1      186.05      176.40     49.13 o
   4  46   1      285.27      287.82     23.28 o
  -3  47   1       30.25        2.08      8.93 o
  -2  47   1      591.46      698.75     44.76 o
  -1  47   1      124.32       29.89     19.49 o
   0  47   1       72.93       14.49      7.52 o
   1  47   1       40.45       21.64      7.85 o
   2  47   1      110.67       68.39     28.56 o
   3  47   1      290.70      255.09     14.83 o
  -1  48   1      590.00      619.79     32.28 o
   0  48   1      122.99       62.77     15.68 o
   1  48   1       24.80        5.71     13.19 o
   2  48   1      288.32      278.45     67.92 o
 -12   0   2      890.43      905.52     56.81 o
 -11   0   2      246.18      238.33     54.41 o
 -10   0   2     1771.57     1972.82     77.88 o
  -9   0   2     1393.53     1359.77    144.74 o
  -8   0   2     3642.12     3627.09    109.22 o
  -7   0   2      101.61      246.37     32.49 o
  -6   0   2     3237.61     3243.01    121.66 o
  -5   0   2     7944.16     7887.12    134.21 o
  -4   0   2     8310.15     8799.17    135.00 o
  -3   0   2    19088.19    19121.92    253.41 o
  -2   0   2    90619.06    82890.43   2282.61 o
  -1   0   2    14923.07    14655.03    367.79 o
   0   0   2     2940.89     2619.72     53.85 o
   1   0   2    24570.56    23050.68    173.44 o
   2   0   2    56934.73    56250.02    521.17 o
   3   0   2    35377.85    37118.28    258.46 o
   4   0   2      527.62      561.74     34.16 o
   5   0   2       14.29       14.56     14.14 o
   6   0   2     2117.84     2052.48     58.28 o
   7   0   2       47.06       10.86      5.50 o
   8   0   2     2813.24     2687.06     68.28 o
   9   0   2        1.19       13.38      8.83 o
  10   0   2        0.01        1.61      5.62 o
  11   0   2      896.40      966.13     40.97 o
  12   0   2        7.78        6.43      6.82 o
 -12   1   2       13.69       17.52      9.30 o
 -11   1   2     2404.92     2271.70     60.10 o
 -10   1   2        1.69        5.38      6.14 o
  -9   1   2      275.89      240.01     29.62 o
  -8   1   2     3896.26     3966.07     68.31 o
  -7   1   2      410.87      466.97     36.23 o
  -6   1   2       92.74       70.24      5.99 o
  -5   1   2      166.67      192.83     20.47 o
  -4   1   2      348.20      381.17     21.09 o
  -3   1   2    17521.82    17252.90     96.63 o
  -2   1   2     7614.31     7283.48     80.71 o
  -1   1   2    20443.28    18605.79    143.66 o
   0   1   2      408.85      389.95      9.25 o
   1   1   2    48712.90    44889.68    501.30 o
   2   1   2    24348.48    24126.28    145.88 o
   3   1   2      774.51      780.07     17.06 o
   4   1   2     7579.44     8284.82     97.53 o
   5   1   2      685.39      699.10     22.53 o
   6   1   2     2262.90     2121.42     74.24 o
   7   1   2       67.08       49.10      4.91 o
   8   1   2      323.28      295.25     21.03 o
   9   1   2      336.36      343.34     54.91 o
  10   1   2       25.91       34.10      6.91 o
  11   1   2     1158.04     1161.02     45.53 o
  12   1   2       49.84       23.04      9.21 o
 -12   2   2       32.95       25.79     11.61 o
 -11   2   2     2734.24     2942.33     68.04 o
 -10   2   2      200.22      233.99     26.91 o
  -9   2   2      863.18      716.90     65.94 o
  -8   2   2      201.07      196.99     19.94 o
  -7   2   2      714.49      729.61     19.10 o
  -6   2   2     4061.51     4139.91     56.25 o
  -5   2   2       12.53       13.32      6.04 o
  -4   2   2    13188.23    14278.88    124.83 o
  -3   2   2    14151.48    14787.13     98.43 o
  -2   2   2      583.22      567.69     12.31 o
  -1   2   2    39085.29    38238.16    597.28 o
   0   2   2      682.25      604.14     13.56 o
   1   2   2     8105.40     7767.58     81.81 o
   2   2   2     4618.56     4296.68     59.16 o
   3   2   2        7.34        7.84      8.99 o
   4   2   2    14759.82    16492.98    181.76 o
   5   2   2      880.31      950.48     33.72 o
   6   2   2     5760.81     5761.82    106.89 o
   7   2   2     1740.56     1766.54     25.15 o
   8   2   2      480.49      462.01     33.41 o
   9   2   2     2668.76     2720.92     63.89 o
  10   2   2       38.56       37.95      8.04 o
  11   2   2      576.96      664.07     28.33 o
  12   2   2        0.12        6.06      3.25 o
 -12   3   2        0.01        0.00      9.14 o
 -11   3   2      262.12      239.90     24.02 o
 -10   3   2      661.00      568.90     31.57 o
  -9   3   2      475.24      365.15     49.98 o
  -8   3   2     1542.92     1504.50     47.03 o
  -7   3   2       24.60       13.84      6.21 o
  -6   3   2       25.81       19.81      4.19 o
  -5   3   2    12325.44    12801.23    144.24 o
  -4   3   2    11031.30    11570.42    121.83 o
  -3   3   2       12.74        9.50      4.92 o
  -2   3   2     9920.16     9477.19     95.09 o
  -1   3   2     1007.43      864.11     17.42 o
   0   3   2    36054.41    33824.33    279.38 o
   1   3   2      175.83      138.44      6.11 o
   2   3   2      533.15      493.78     15.03 o
   3   3   2    36248.35    37154.23    273.68 o
   4   3   2      235.93      269.78     26.66 o
   5   3   2    15234.96    16334.13    195.65 o
   6   3   2     1124.93     1082.64     36.46 o
   7   3   2      308.35      325.53     21.06 o
   8   3   2     1519.44     1389.66     32.83 o
   9   3   2       11.90       17.34      5.86 o
  10   3   2      459.24      432.14     42.22 o
  11   3   2        0.02        7.52      5.34 o
  12   3   2        0.00        0.00      4.28 o
 -12   4   2      221.12      221.19     20.04 o
 -11   4   2      680.17      634.60     16.59 o
 -10   4   2      594.38      569.69     25.60 o
  -9   4   2      391.64      366.74     39.97 o
  -8   4   2        9.86       25.88      5.88 o
  -7   4   2     3858.89     3970.01     61.10 o
  -6   4   2     1220.80     1224.50     22.38 o
  -5   4   2     3776.10     3996.71     67.06 o
  -4   4   2     2376.56     2261.63     34.37 o
  -3   4   2    20309.10    20437.40    254.97 o
  -2   4   2      574.08      544.19     15.39 o
  -1   4   2    50935.98    48749.95    716.98 o
   0   4   2      100.60      117.66     10.56 o
   1   4   2     9535.52     8944.92    112.92 o
   2   4   2     1970.47     1786.32     64.10 o
   3   4   2    29063.43    30107.14    532.10 o
   4   4   2      726.30      718.29     26.21 o
   5   4   2       62.41       39.43     10.20 o
   6   4   2       77.97       76.76      7.36 o
   7   4   2     2093.98     1999.14     50.77 o
   8   4   2       36.12       44.48      5.77 o
   9   4   2     1211.04     1228.01    101.90 o
  10   4   2      267.65      301.92     28.74 o
  11   4   2       14.67       15.75      5.70 o
  12   4   2       21.53       13.65      6.03 o
 -12   5   2      193.49      148.34     36.47 o
 -11   5   2     1059.50     1124.40     50.30 o
 -10   5   2       45.29       40.87     11.53 o
  -9   5   2     1868.83     2057.36    117.95 o
  -8   5   2      289.00      282.43     28.78 o
  -7   5   2     1130.30     1097.77     23.15 o
  -6   5   2      636.55      560.26     21.81 o
  -5   5   2     1975.80     1909.41     42.07 o
  -4   5   2     4459.57     4456.49     69.69 o
  -3   5   2    40965.76    41835.60    472.48 o
  -2   5   2      649.74      608.44     14.99 o
  -1   5   2      294.47      306.48     12.32 o
   0   5   2       60.84       76.13     17.60 o
   1   5   2        0.98        3.28      4.28 o
   2   5   2     9122.16     8937.92    122.18 o
   3   5   2    18025.75    17860.22    855.25 o
   4   5   2     3747.89     4350.26     79.36 o
   5   5   2     1768.20     1794.90     44.73 o
   6   5   2      151.29      167.14     11.90 o
   7   5   2     1548.42     1328.89     29.02 o
   8   5   2      361.38      329.27     21.18 o
   9   5   2       40.20       28.77      5.90 o
  10   5   2       73.79       89.91      9.01 o
  11   5   2      219.93      224.42     22.98 o
  12   5   2       59.44       38.22     20.69 o
 -12   6   2      203.92      189.70     30.05 o
 -11   6   2      192.93      167.59     30.85 o
 -10   6   2      199.09      265.26     26.17 o
  -9   6   2     2428.52     2492.15     80.74 o
  -8   6   2      455.40      389.98     33.89 o
  -7   6   2      298.94      264.00     19.49 o
  -6   6   2      140.90      158.40     12.71 o
  -5   6   2     2394.14     2204.58     48.21 o
  -4   6   2      161.29      166.45     19.41 o
  -3   6   2     1712.30     1637.14     34.92 o
  -2   6   2     6380.81     6307.03     79.11 o
  -1   6   2    13483.85    12733.31    216.39 o
   0   6   2      339.30      286.31     16.87 o
   1   6   2    31765.93    30873.20    349.55 o
   2   6   2     1488.42     1519.17     27.16 o
   3   6   2     4933.66     5111.84     79.43 o
   4   6   2       44.49       61.87     12.35 o
   5   6   2      132.48      193.08     22.13 o
   6   6   2        0.21       16.48      6.88 o
   7   6   2        0.05        6.09      3.59 o
   8   6   2      419.84      350.69     27.27 o
   9   6   2     3352.41     3344.34     89.66 o
  10   6   2        3.20       18.10      6.45 o
  11   6   2      787.36      822.43     31.92 o
  12   6   2       16.81        8.92      4.25 o
 -12   7   2     1054.95     1074.61     31.25 o
 -11   7   2      205.64      230.94     34.91 o
 -10   7   2      756.25      742.92     21.04 o
  -9   7   2        1.25       15.05      6.87 o
  -8   7   2      245.86      267.89     29.85 o
  -7   7   2     4540.06     4726.81     71.73 o
  -6   7   2      656.90      638.97     15.06 o
  -5   7   2        2.50       18.86      7.99 o
  -4   7   2     4973.07     5191.62     77.89 o
  -3   7   2      399.20      397.28     37.39 o
  -2   7   2    41689.47    40293.35    437.82 o
  -1   7   2     1521.78     1393.80     24.34 o
   0   7   2     2409.83     2253.07     42.60 o
   1   7   2     5275.12     4994.34     78.90 o
   2   7   2    13014.25    12675.76    147.48 o
   3   7   2    37252.86    38574.38    311.96 o
   4   7   2     1372.70     1325.16     64.61 o
   5   7   2     3837.80     3653.76    119.37 o
   6   7   2     2859.04     2949.06     83.54 o
   7   7   2        9.99       18.07      3.93 o
   8   7   2      205.64      204.02     17.04 o
   9   7   2      290.02      203.50     40.11 o
  10   7   2     1434.89     1626.60     35.88 o
  11   7   2        6.30        4.99      5.03 o
  12   7   2      454.54      468.89     54.08 o
 -12   8   2      122.99       67.82     31.14 o
 -11   8   2     1128.96     1153.10     33.72 o
 -10   8   2      204.78      241.62     26.84 o
  -9   8   2       85.56       83.23     15.74 o
  -8   8   2      257.92      291.95     28.68 o
  -7   8   2       52.56       54.08      8.84 o
  -6   8   2      102.62       59.64      5.63 o
  -5   8   2      251.86      282.74     32.34 o
  -4   8   2     3436.30     3817.82     63.57 o
  -3   8   2     8467.68     9345.93    107.75 o
  -2   8   2     7047.60     6686.25     78.40 o
  -1   8   2      391.25      362.07     12.88 o
   0   8   2       57.61       65.93     14.64 o
   1   8   2     5249.00     5181.12     82.24 o
   2   8   2       80.46       51.19      6.43 o
   3   8   2      210.54      183.53     21.87 o
   4   8   2      650.25      694.11     51.23 o
   5   8   2     3250.14     3480.27     76.78 o
   6   8   2     2359.04     2255.53     56.58 o
   7   8   2     2325.17     2154.68     31.44 o
   8   8   2      257.28      243.12     19.64 o
   9   8   2      137.36      126.83     21.70 o
  10   8   2      143.76      142.84     20.98 o
  11   8   2       37.58       55.12     11.88 o
  12   8   2        0.01        3.66      6.70 o
 -12   9   2        1.37        6.13      3.88 o
 -11   9   2      219.34      226.07     36.93 o
 -10   9   2      205.64      218.24     24.59 o
  -9   9   2      641.10      678.78     33.77 o
  -8   9   2       20.79       29.64      8.33 o
  -7   9   2       42.38       50.79      7.30 o
  -6   9   2     2668.76     2846.94     45.25 o
  -5   9   2      681.73      809.42     30.90 o
  -4   9   2       58.37       55.51     10.31 o
  -3   9   2     7680.77     7899.23     94.26 o
  -2   9   2     1324.96     1295.77     31.98 o
  -1   9   2      321.13      331.47     12.02 o
   0   9   2      995.40      944.95     43.73 o
   1   9   2      190.72      198.19     23.68 o
   2   9   2     1070.60     1060.14     18.27 o
   3   9   2       38.94       50.69     14.58 o
   4   9   2     4594.13     4856.59    102.80 o
   5   9   2        9.00       30.18      9.58 o
   6   9   2        5.29        9.11      3.15 o
   7   9   2     1165.54     1150.85     23.55 o
   8   9   2       21.72       33.37      4.39 o
   9   9   2       30.80       24.33      4.08 o
  10   9   2       34.57       40.36      6.08 o
  11   9   2       14.14       14.30      8.08 o
  12   9   2       49.56       35.92     17.14 o
 -12  10   2        4.28        4.11      3.81 o
 -11  10   2        9.80        8.78      5.82 o
 -10  10   2      369.02      482.92     49.20 o
  -9  10   2      700.13      748.23     27.07 o
  -8  10   2      525.33      574.87     50.31 o
  -7  10   2     2723.80     2696.61     50.89 o
  -6  10   2     1921.95     1764.90     39.50 o
  -5  10   2    14094.44    15263.44    140.76 o
  -4  10   2     1228.50     1264.52     33.79 o
  -3  10   2    19068.85    19593.19    254.39 o
  -2  10   2     2612.23     2698.10     53.15 o
  -1  10   2      375.97      336.73     14.24 o
   0  10   2     6340.94     6086.73    126.92 o
   1  10   2     1675.26     1525.29     34.79 o
   2  10   2     2846.22     2932.06     52.56 o
   3  10   2    13971.24    15411.90    155.58 o
   4  10   2     1147.85     1130.95     29.54 o
   5  10   2     3755.24     3909.82     60.89 o
   6  10   2     2194.92     2290.80     50.04 o
   7  10   2     1195.08     1218.35     23.24 o
   8  10   2      557.43      566.95     36.49 o
   9  10   2      649.23      624.87     22.06 o
  10  10   2      267.32      288.77     30.49 o
  11  10   2        0.48        7.62      5.35 o
  12  10   2       90.44       68.91     33.12 o
 -12  11   2      307.30      290.26     21.03 o
 -11  11   2      354.57      388.01     20.54 o
 -10  11   2        5.66        8.86      6.86 o
  -9  11   2      244.61      243.22     32.70 o
  -8  11   2      126.79       97.13     12.46 o
  -7  11   2       64.96       80.53      7.95 o
  -6  11   2      652.80      480.38     25.05 o
  -5  11   2       31.02       37.32     11.90 o
  -4  11   2      687.49      707.91     31.41 o
  -3  11   2     2995.37     3093.32     59.27 o
  -2  11   2      463.54      412.93     39.88 o
  -1  11   2     8173.97     7877.28    135.72 o
   0  11   2       22.00       25.88     10.13 o
   1  11   2      654.85      565.60     24.91 o
   2  11   2        2.19       16.61      4.03 o
   3  11   2      523.49      542.88     22.53 o
   4  11   2       43.56      116.07     13.57 o
   5  11   2      450.29      501.46     46.54 o
   6  11   2     1915.81     1885.12     39.71 o
   7  11   2        2.25        8.98      4.95 o
   8  11   2       96.83       99.10      9.74 o
   9  11   2        0.64        8.45      4.45 o
  10  11   2      115.13      107.43     19.23 o
  11  11   2      324.72      337.86     27.14 o
  12  11   2      197.40      140.21     45.56 o
 -12  12   2      163.07       70.09     31.24 o
 -11  12   2       57.30       52.71     14.25 o
 -10  12   2      236.54      233.65     28.64 o
  -9  12   2       72.93       89.13     11.13 o
  -8  12   2      251.86      238.84     25.54 o
  -7  12   2      638.07      649.34     23.44 o
  -6  12   2     2878.32     2827.76     77.07 o
  -5  12   2       21.44       24.39     14.17 o
  -4  12   2    22982.56    25946.96    569.49 o
  -3  12   2    12667.50    13835.82    196.81 o
  -2  12   2      219.93      293.20     47.47 o
  -1  12   2      403.61      453.51     19.19 o
   0  12   2      627.00      551.28     28.87 o
   1  12   2      536.39      462.66     32.64 o
   2  12   2     2063.88     1922.03    135.83 o
   3  12   2      533.61      516.00     36.42 o
   4  12   2     7279.50     8237.11    120.50 o
   5  12   2       31.47       42.14     10.18 o
   6  12   2     5896.70     5784.87    122.25 o
   7  12   2     1516.32     1428.77     20.17 o
   8  12   2      642.62      573.93     42.08 o
   9  12   2       19.36       17.95      5.50 o
  10  12   2       12.67       13.61      7.24 o
  11  12   2      359.86      377.91     33.36 o
  12  12   2       10.56       26.99     39.98 o
 -12  13   2       10.76        9.76      4.52 o
 -11  13   2        2.07        3.00      5.81 o
 -10  13   2       46.24       57.01      9.05 o
  -9  13   2       79.57       85.60     13.64 o
  -8  13   2     2684.28     2443.37     71.15 o
  -7  13   2       65.77       93.95     11.41 o
  -6  13   2      362.90      359.08     25.09 o
  -5  13   2     3400.06     3594.78     62.28 o
  -4  13   2     9436.18    10420.87    213.39 o
  -3  13   2     1419.03     1688.63     51.27 o
  -2  13   2      128.82      195.81     27.78 o
  -1  13   2      605.65      572.85     20.72 o
   0  13   2    12627.02    12388.98    221.26 o
   1  13   2       75.52      112.94     17.56 o
   2  13   2     3264.98     3023.18     66.06 o
   3  13   2     3451.56     3104.52     64.86 o
   4  13   2      933.91     1022.92     34.74 o
   5  13   2     5059.48     5128.23    110.59 o
   6  13   2     1886.16     1853.47     36.15 o
   7  13   2     2863.32     2801.53     37.92 o
   8  13   2      379.86      325.42     31.89 o
   9  13   2       54.32       80.42     10.93 o
  10  13   2     1646.74     1808.42     38.07 o
  11  13   2        3.31       12.43      6.30 o
  12  13   2        3.92        5.19      7.48 o
 -12  14   2        0.49        5.20      4.10 o
 -11  14   2       40.07       48.66     10.21 o
 -10  14   2      567.39      582.45     32.80 o
  -9  14   2      101.40      113.99     17.24 o
  -8  14   2      863.77      860.30     64.65 o
  -7  14   2        0.00        4.83      7.74 o
  -6  14   2      737.12      746.97     27.70 o
  -5  14   2     2547.22     2559.23     76.27 o
  -4  14   2      390.46      567.44     49.65 o
  -3  14   2       11.22       42.75     10.18 o
  -2  14   2    13199.71    13741.45    286.99 o
  -1  14   2     5924.38     5678.22     88.64 o
   0  14   2      803.72      775.36     29.11 o
   1  14   2     2479.04     2475.17     54.03 o
   2  14   2      776.18      811.94     33.55 o
   3  14   2     5829.32     6082.01    134.76 o
   4  14   2     1877.49     1889.91     70.92 o
   5  14   2     3236.47     3407.89     82.02 o
   6  14   2     2782.56     2821.97     54.18 o
   7  14   2       24.90       21.56      4.97 o
   8  14   2     2026.80     2122.49     51.37 o
   9  14   2      795.80      812.35     21.15 o
  10  14   2      114.92      110.64     15.52 o
  11  14   2        2.40       14.98      4.84 o
  12  14   2      229.52      187.65     67.81 o
 -11  15   2       24.21       18.40      5.32 o
 -10  15   2      579.36      651.01     32.21 o
  -9  15   2      149.33      204.85     27.69 o
  -8  15   2     3020.60     3152.17     82.47 o
  -7  15   2        4.41       10.74      5.80 o
  -6  15   2     1203.40     1063.74     24.72 o
  -5  15   2     3578.43     3542.68     63.41 o
  -4  15   2      160.78      217.16     28.09 o
  -3  15   2       54.61       69.35     10.08 o
  -2  15   2      408.04      446.77     31.04 o
  -1  15   2     5102.24     4801.82    103.48 o
   0  15   2      454.54      488.92     23.78 o
   1  15   2       99.20       56.50     12.17 o
   2  15   2     1239.74     1474.65     47.54 o
   3  15   2       27.14       40.03     11.25 o
   4  15   2       57.76       21.60      9.79 o
   5  15   2      551.78      559.06     44.46 o
   6  15   2       32.26       17.24      4.88 o
   7  15   2        3.50       15.68      7.22 o
   8  15   2      477.42      389.15     44.10 o
   9  15   2     2920.32     3149.01     47.39 o
  10  15   2       31.58       24.60      5.79 o
  11  15   2      101.81       90.99     20.61 o
 -11  16   2       61.47       38.83     10.80 o
 -10  16   2       20.70       21.89      6.07 o
  -9  16   2       22.94       35.93      9.73 o
  -8  16   2      870.25      725.40     78.95 o
  -7  16   2       30.58       22.60      7.79 o
  -6  16   2      303.11      322.21     25.71 o
  -5  16   2    11265.70    11096.59    215.89 o
  -4  16   2      119.03      137.92     16.82 o
  -3  16   2      153.26      168.63     19.95 o
  -2  16   2     1201.32     1429.03     39.87 o
  -1  16   2       38.69       49.26      7.03 o
   0  16   2     5199.85     5298.66     84.86 o
   1  16   2      430.56      477.65     18.99 o
   2  16   2     5056.63     5513.07    118.45 o
   3  16   2      414.94      574.57     56.70 o
   4  16   2        9.80        7.41     16.43 o
   5  16   2     8275.54     8358.09    191.13 o
   6  16   2      351.94      338.56     25.94 o
   7  16   2      166.15      145.65     13.26 o
   8  16   2       16.24       12.24      5.09 o
   9  16   2       76.39       76.02     10.42 o
  10  16   2     3005.23     3266.97     54.16 o
  11  16   2       14.06        6.82      5.72 o
 -11  17   2      156.75      140.30     38.30 o
 -10  17   2       38.94       36.35      6.80 o
  -9  17   2       32.15       36.14      8.75 o
  -8  17   2        5.29        0.00      9.52 o
  -7  17   2      986.59     1002.07     48.12 o
  -6  17   2        5.15       20.92      6.30 o
  -5  17   2      342.25      311.36     20.79 o
  -4  17   2      727.38      657.12     35.89 o
  -3  17   2      171.09      181.28     20.59 o
  -2  17   2      787.36      848.14     37.34 o
  -1  17   2      552.72      608.22     35.19 o
   0  17   2      624.00      729.30     31.33 o
   1  17   2      430.15      466.78     26.02 o
   2  17   2      119.68      160.54     24.55 o
   3  17   2      394.02      342.23     58.21 o
   4  17   2       95.26       88.63      9.65 o
   5  17   2      606.14      629.98     21.73 o
   6  17   2     2566.44     2560.05     40.12 o
   7  17   2       55.95       45.52      6.51 o
   8  17   2       52.85       59.44      9.28 o
   9  17   2        0.83        8.20      5.61 o
  10  17   2      119.03      127.77     16.72 o
  11  17   2       17.47        9.67      4.39 o
 -11  18   2       87.42       77.26     20.11 o
 -10  18   2       69.89       62.17      9.83 o
  -9  18   2     1256.70     1248.04     37.19 o
  -8  18   2      187.14      182.77     32.98 o
  -7  18   2      242.42      208.46     22.40 o
  -6  18   2     2448.27     2383.01     38.35 o
  -5  18   2      465.70      395.73     29.87 o
  -4  18   2      643.64      791.70     40.17 o
  -3  18   2     6932.23     7167.88    132.59 o
  -2  18   2     4802.49     4858.36    114.50 o
  -1  18   2     5517.52     5725.21    208.37 o
   0  18   2     5505.64     5720.93    119.18 o
   1  18   2        9.42        6.98      7.41 o
   2  18   2     7928.12     8968.12    151.79 o
   3  18   2      493.73      632.55     58.43 o
   4  18   2      886.85     1112.65     43.95 o
   5  18   2     2760.45     2706.46     43.65 o
   6  18   2     1126.27     1155.41     23.58 o
   7  18   2     1543.70     1550.41     60.03 o
   8  18   2     2578.61     2490.45     62.41 o
   9  18   2      672.36      637.28     22.00 o
  10  18   2      271.92      228.92     25.37 o
  11  18   2       63.84       48.05     16.76 o
 -11  19   2        3.24        1.03      8.05 o
 -10  19   2      495.06      461.86     15.68 o
  -9  19   2       65.77       77.32     13.47 o
  -8  19   2     2630.66     2901.21     71.48 o
  -7  19   2       15.13       12.29      8.51 o
  -6  19   2      230.74      201.60     16.30 o
  -5  19   2       69.39       76.87      6.66 o
  -4  19   2      640.09      528.87     25.12 o
  -3  19   2        0.98        8.90      9.82 o
  -2  19   2       25.81       47.28     10.50 o
  -1  19   2       30.58        7.08     19.02 o
   0  19   2       87.61      138.14     15.11 o
   1  19   2      364.05      376.16     35.30 o
   2  19   2      544.76      579.88     80.06 o
   3  19   2     1126.94     1317.24     50.53 o
   4  19   2      382.98      377.65     22.85 o
   5  19   2      158.76      163.87     14.68 o
   6  19   2      910.83      874.68     24.79 o
   7  19   2      186.32      159.96     14.93 o
   8  19   2     2453.22     2545.29     41.68 o
   9  19   2       25.60       18.62      7.07 o
  10  19   2       35.76       43.00      9.00 o
  11  19   2        5.48        4.31      6.28 o
 -11  20   2       14.59       11.86      5.50 o
 -10  20   2       10.43       17.08      4.92 o
  -9  20   2      450.29      556.44     62.43 o
  -8  20   2     1388.31     1537.86     39.41 o
  -7  20   2      849.14      817.56     56.70 o
  -6  20   2      157.75      141.72     16.57 o
  -5  20   2      993.51      989.20     25.18 o
  -4  20   2     7404.60     7101.96    134.83 o
  -3  20   2       10.18       11.12      5.63 o
  -2  20   2      664.61      794.30    122.62 o
  -1  20   2      412.09      386.07     45.84 o
   0  20   2     3882.54     3744.04     76.01 o
   1  20   2        1.42       17.06      7.72 o
   2  20   2      599.76      589.28     45.33 o
   3  20   2     1098.26     1021.91     24.35 o
   4  20   2      167.70      153.90     13.10 o
   5  20   2      464.40      459.68     27.16 o
   6  20   2      104.65       74.86      9.63 o
   7  20   2      483.56      449.57     41.93 o
   8  20   2     2527.07     2549.36     42.20 o
   9  20   2      438.06      406.22     39.30 o
  10  20   2      655.87      545.15     77.00 o
  11  20   2       15.52        8.63      5.06 o
 -11  21   2        8.12        3.57      4.66 o
 -10  21   2       44.62       32.80      6.53 o
  -9  21   2       70.22       88.40     12.70 o
  -8  21   2      840.42      911.30     46.45 o
  -7  21   2      419.84      331.76     63.41 o
  -6  21   2     1195.08     1067.55     24.89 o
  -5  21   2      698.02      595.94     25.98 o
  -4  21   2      256.64      229.86     15.92 o
  -3  21   2     3158.44     3099.62     66.83 o
  -2  21   2     1285.22     1492.38    142.98 o
  -1  21   2       38.44       74.47     15.95 o
   0  21   2       35.05       38.36      8.94 o
   1  21   2      295.84      371.21     35.27 o
   2  21   2     1024.64      905.96     30.23 o
   3  21   2      453.26      439.35     27.31 o
   4  21   2       54.76       44.17      5.38 o
   5  21   2      487.97      482.07     26.09 o
   6  21   2      823.12      796.63     44.05 o
   7  21   2     1568.95     1356.57     86.10 o
   8  21   2       49.98       48.10      7.05 o
   9  21   2       89.87       98.71     10.83 o
  10  21   2      381.03      312.93     15.91 o
  11  21   2        0.92        8.65      4.98 o
 -11  22   2        1.10        2.87      4.31 o
 -10  22   2      459.24      469.85     17.39 o
  -9  22   2      361.00      395.80     49.11 o
  -8  22   2     4324.38     4710.80     80.49 o
  -7  22   2      335.26      251.37     40.72 o
  -6  22   2     7270.97     6722.47    160.67 o
  -5  22   2      129.96      120.47      9.64 o
  -4  22   2      375.58      377.55     25.68 o
  -3  22   2     1805.40     1704.79     36.01 o
  -2  22   2       77.26       81.66     10.94 o
  -1  22   2      136.19      155.38     25.08 o
   0  22   2        7.78       13.17      9.21 o
   1  22   2     3844.00     3869.59     98.48 o
   2  22   2     2393.17     2646.32     94.56 o
   3  22   2        6.45        8.89      5.63 o
   4  22   2     3354.73     3229.42     57.19 o
   5  22   2      291.04      322.07     30.45 o
   6  22   2      239.32      243.57     19.34 o
   7  22   2      132.71      104.07     14.52 o
   8  22   2      203.06      254.16     25.99 o
   9  22   2       15.92       17.93      4.45 o
  10  22   2        7.84        3.51      4.13 o
  11  22   2      510.31      512.07     37.13 o
 -11  23   2        0.94        7.62      5.43 o
 -10  23   2      956.05      975.30     27.12 o
  -9  23   2        1.61       14.11      8.68 o
  -8  23   2     1366.78     1533.99     55.30 o
  -7  23   2      297.91      276.46     44.54 o
  -6  23   2      251.54      205.82     22.34 o
  -5  23   2      140.19      154.96     13.77 o
  -4  23   2      828.29      775.04     25.64 o
  -3  23   2      243.98      231.38     18.02 o
  -2  23   2    31329.00    30556.94    846.55 o
  -1  23   2     1554.72     1513.15     43.57 o
   0  23   2       43.56       39.89      6.96 o
   1  23   2      107.95      109.32     15.31 o
   2  23   2      607.13      599.34     24.25 o
   3  23   2     2169.70     2197.81     48.66 o
   4  23   2       33.52       41.25      7.78 o
   5  23   2      203.92      235.81     19.43 o
   6  23   2     4489.00     4436.39     72.12 o
   7  23   2      351.19      282.25     36.76 o
   8  23   2     9492.60     9410.48    191.92 o
   9  23   2      205.92      168.68     22.94 o
  10  23   2     1880.96     1707.58    130.59 o
  11  23   2       75.52       36.14      9.87 o
 -10  24   2       33.41       44.13      7.98 o
  -9  24   2      155.25      149.15     21.61 o
  -8  24   2       95.45       75.69     12.42 o
  -7  24   2      457.96      478.55     55.67 o
  -6  24   2      150.31      113.74     17.86 o
  -5  24   2      386.52      417.05     22.46 o
  -4  24   2       14.59       14.23      4.39 o
  -3  24   2      413.31      426.33     32.84 o
  -2  24   2       87.98      121.50     10.00 o
  -1  24   2     1262.38     1339.09     30.41 o
   0  24   2      174.24      233.98     20.60 o
   1  24   2     1209.65     1141.14     54.05 o
   2  24   2       35.16       26.93      4.58 o
   3  24   2      178.22      203.42     16.69 o
   4  24   2     4303.36     4251.13     57.04 o
   5  24   2      781.20      665.15     37.15 o
   6  24   2      500.86      502.53     47.11 o
   7  24   2       19.98       12.45      5.16 o
   8  24   2       58.52       79.52     10.06 o
   9  24   2      174.50      157.40     20.52 o
  10  24   2       96.04       71.08     15.14 o
 -10  25   2      493.28      698.18     63.17 o
  -9  25   2      556.49      547.76     27.23 o
  -8  25   2      162.82      145.59     21.67 o
  -7  25   2       38.56       45.51      8.31 o
  -6  25   2     3450.39     3216.40    110.74 o
  -5  25   2      411.28      380.83     23.63 o
  -4  25   2      133.17      124.32     11.46 o
  -3  25   2      745.84      651.26     24.13 o
  -2  25   2     1845.56     1845.70     24.27 o
  -1  25   2     1635.39     1414.57     79.27 o
   0  25   2        8.76       13.32      4.25 o
   1  25   2     1713.13     1554.99     41.83 o
   2  25   2      372.49      435.24     35.10 o
   3  25   2        0.25        1.86      4.84 o
   4  25   2     4827.47     4848.10     56.83 o
   5  25   2      629.01      553.36     35.44 o
   6  25   2      446.90      320.46     46.02 o
   7  25   2      171.35      219.71     19.35 o
   8  25   2      124.99      120.89     11.87 o
   9  25   2      279.89      239.24     30.65 o
  10  25   2        2.25        4.55      4.04 o
 -10  26   2        8.47        8.26      3.65 o
  -9  26   2      267.65      243.24     33.91 o
  -8  26   2      404.01      399.74     53.53 o
  -7  26   2      165.64      173.03     20.55 o
  -6  26   2      648.72      628.91     74.41 o
  -5  26   2        0.22        7.41      5.47 o
  -4  26   2      231.95      215.28     20.74 o
  -3  26   2      487.08      452.45     29.31 o
  -2  26   2      517.11      523.87     27.44 o
  -1  26   2      169.78      161.73     14.28 o
   0  26   2      578.88      514.46     30.80 o
   1  26   2     1604.00     1564.01     44.68 o
   2  26   2      239.63      177.20     16.89 o
   3  26   2        0.04        8.57      5.11 o
   4  26   2      552.72      463.41     26.79 o
   5  26   2       80.28       92.64     14.33 o
   6  26   2      101.20       97.66     14.96 o
   7  26   2      350.06      358.23     34.09 o
   8  26   2        4.75       17.92      5.00 o
   9  26   2      220.82      150.04     25.21 o
  10  26   2      139.24      107.58     35.95 o
 -10  27   2      835.79      927.68     28.67 o
  -9  27   2      263.74      243.32     25.47 o
  -8  27   2      184.14      169.14     28.77 o
  -7  27   2       41.99       43.72      9.37 o
  -6  27   2       12.74       17.80      6.46 o
  -5  27   2      100.60       84.30     10.40 o
  -4  27   2      103.84      113.66     11.18 o
  -3  27   2        0.21       13.50      5.02 o
  -2  27   2       97.42       53.50      6.60 o
  -1  27   2      103.02       88.05      7.96 o
   0  27   2      680.17      723.45     28.13 o
   1  27   2      414.94      450.26     33.43 o
   2  27   2      199.66      208.97     20.53 o
   3  27   2       29.92       37.73      8.13 o
   4  27   2      136.89      124.63     12.86 o
   5  27   2      517.56      421.77     49.74 o
   6  27   2      147.14      115.73     15.68 o
   7  27   2      305.20      279.80     26.97 o
   8  27   2       74.65       58.55      7.02 o
   9  27   2        4.08       11.96      3.90 o
  10  27   2       23.81       14.60      3.83 o
 -10  28   2       57.15       30.33     11.91 o
  -9  28   2       28.41       32.88      6.74 o
  -8  28   2      365.57      465.77     24.84 o
  -7  28   2       87.98       97.83     12.52 o
  -6  28   2     6080.88     6395.30    116.08 o
  -5  28   2      235.62      230.19     27.37 o
  -4  28   2      114.28      139.38     14.89 o
  -3  28   2        5.86      136.91     54.82 o
  -2  28   2       89.49       93.08      8.43 o
  -1  28   2      333.43      373.99     30.33 o
   0  28   2     1365.30     1346.19     25.40 o
   1  28   2      152.03      194.55     17.43 o
   2  28   2     4329.64     4255.57     65.64 o
   3  28   2      141.61      143.87     12.68 o
   4  28   2    11752.73    11391.18    208.93 o
   5  28   2      141.13      126.23     19.54 o
   6  28   2        0.48        2.99      7.32 o
   7  28   2      295.84      257.79     27.55 o
   8  28   2       32.38       40.26      7.02 o
   9  28   2      485.76      463.29     23.96 o
  10  28   2        6.20        4.79      3.87 o
 -10  29   2     1612.83     1832.00     69.43 o
  -9  29   2        0.44        7.12      6.17 o
  -8  29   2      210.25      231.60     33.23 o
  -7  29   2       34.57       50.99      9.27 o
  -6  29   2      403.21      491.88     40.28 o
  -5  29   2      526.70      433.44     65.43 o
  -4  29   2      128.37      128.15     14.57 o
  -3  29   2       15.52       23.09      5.48 o
  -2  29   2     6084.00     5733.66     77.52 o
  -1  29   2      915.67      980.53     35.65 o
   0  29   2     1627.32     1639.63     29.72 o
   1  29   2      108.37       96.58     15.52 o
   2  29   2     1486.87     1412.78     28.17 o
   3  29   2     1387.56     1249.04     35.60 o
   4  29   2      454.54      447.54     45.57 o
   5  29   2        3.69       15.91      7.99 o
   6  29   2      301.37      365.66     37.82 o
   7  29   2        4.84        8.56      4.75 o
   8  29   2       96.04       82.69     10.95 o
   9  29   2        0.67        7.11      3.14 o
  10  29   2       95.06        9.55     20.56 o
  -9  30   2        2.96        4.53      5.22 o
  -8  30   2      676.00      762.32     27.42 o
  -7  30   2      466.13      509.16     48.21 o
  -6  30   2      564.54      580.28     40.46 o
  -5  30   2     1457.71     1388.55    112.77 o
  -4  30   2       37.70       55.18      7.78 o
  -3  30   2      491.51      495.49     35.33 o
  -2  30   2      163.84      124.95     12.81 o
  -1  30   2      529.00      511.04     27.65 o
   0  30   2       13.99       15.30      7.50 o
   1  30   2      144.72      127.16     11.46 o
   2  30   2       24.30        9.15      5.93 o
   3  30   2     1327.14     1268.60     37.34 o
   4  30   2      118.81      113.70     14.63 o
   5  30   2      967.83      943.91     87.87 o
   6  30   2     1220.80     1114.27     44.70 o
   7  30   2      172.66      191.37     22.13 o
   8  30   2      172.92      119.80     24.05 o
   9  30   2        5.95        4.96      4.90 o
  -9  31   2      333.79      348.94     20.51 o
  -8  31   2     1109.56     1170.56     24.60 o
  -7  31   2      103.23      125.45     17.42 o
  -6  31   2       33.06       82.39     10.80 o
  -5  31   2        0.02        2.46      9.53 o
  -4  31   2       22.37       48.97      8.73 o
  -3  31   2      507.15      489.50     40.01 o
  -2  31   2     1391.29     1226.55     33.44 o
  -1  31   2     1215.92     1255.60     48.56 o
   0  31   2      337.09      331.67     30.26 o
   1  31   2     2794.18     2726.00     60.93 o
   2  31   2      827.14      715.62     54.63 o
   3  31   2        0.02        4.07      4.66 o
   4  31   2     1503.89     1205.99     90.05 o
   5  31   2        6.66       12.34      7.90 o
   6  31   2     1823.29     1878.49     62.25 o
   7  31   2      458.82      503.48     41.01 o
   8  31   2      124.99       64.46     19.48 o
   9  31   2      221.12      229.71     38.87 o
  -9  32   2        4.16        9.85      3.94 o
  -8  32   2       82.81       81.08     12.08 o
  -7  32   2       17.81       18.53      7.27 o
  -6  32   2       94.48      121.98     14.09 o
  -5  32   2      179.56      206.61     23.95 o
  -4  32   2        4.33       12.18      5.99 o
  -3  32   2      164.87      135.47     15.96 o
  -2  32   2     2595.90     2523.19     47.51 o
  -1  32   2      913.85      899.90     43.72 o
   0  32   2      120.56      139.18     15.87 o
   1  32   2       17.47       36.50      8.00 o
   2  32   2      186.05      146.43     17.98 o
   3  32   2       67.73       79.44     11.27 o
   4  32   2      940.65      723.01    104.52 o
   5  32   2       13.03       24.26      8.08 o
   6  32   2      216.68      238.24     24.16 o
   7  32   2       89.30       58.01     12.57 o
   8  32   2      582.26      617.80     31.98 o
   9  32   2       91.39       56.12     21.38 o
  -9  33   2      124.77       64.09     32.73 o
  -8  33   2       53.88       39.91      9.44 o
  -7  33   2      781.20      812.05     47.38 o
  -6  33   2       33.76       18.94      6.32 o
  -5  33   2     1396.52     1408.30     51.04 o
  -4  33   2      647.70      642.40     26.71 o
  -3  33   2       30.69       37.47      6.34 o
  -2  33   2     2982.25     2919.01     89.93 o
  -1  33   2      295.84      292.93     32.87 o
   0  33   2     2449.26     2377.86    108.81 o
   1  33   2     1549.21     1616.52    100.28 o
   2  33   2      327.25      283.90     34.81 o
   3  33   2     2711.28     2765.67     66.82 o
   4  33   2       89.30       79.53     11.26 o
   5  33   2       83.91      122.51     14.28 o
   6  33   2       15.76       18.70      5.16 o
   7  33   2       26.94       30.88      5.55 o
   8  33   2     1059.50     1244.89     41.30 o
   9  33   2       26.63       16.27      5.11 o
  -8  34   2       28.52       12.83      5.34 o
  -7  34   2       84.09       92.21     13.05 o
  -6  34   2      993.51     1151.77     29.80 o
  -5  34   2       96.83       81.79      8.39 o
  -4  34   2     2079.36     2123.95     42.77 o
  -3  34   2      147.62      137.47     20.10 o
  -2  34   2    10036.03     9745.30    244.68 o
  -1  34   2       20.98       14.29      5.40 o
   0  34   2       15.60       21.90      6.18 o
   1  34   2     1477.63     1349.23    102.39 o
   2  34   2      294.12      225.36     36.49 o
   3  34   2       29.16       37.21      8.64 o
   4  34   2     5526.44     5174.27    387.42 o
   5  34   2      255.04      249.18     34.98 o
   6  34   2      286.62      285.55     32.79 o
   7  34   2        9.61       12.00      7.62 o
   8  34   2      660.49      810.38     47.54 o
   9  34   2        0.05        8.09      5.71 o
  -8  35   2     1562.62     2083.83     67.63 o
  -7  35   2      289.00      325.57     41.85 o
  -6  35   2      287.30      302.54     24.42 o
  -5  35   2      160.28      200.89     24.36 o
  -4  35   2      233.78      218.90     26.12 o
  -3  35   2      794.11      782.71     23.86 o
  -2  35   2      702.78      688.47     89.07 o
  -1  35   2     3676.00     3721.54     96.44 o
   0  35   2     4160.25     4232.42    167.05 o
   1  35   2     1667.91     1635.62    155.92 o
   2  35   2    11259.33    11401.15    276.77 o
   3  35   2      403.21      391.72     41.32 o
   4  35   2      655.87      663.52     43.51 o
   5  35   2      436.39      486.66     45.67 o
   6  35   2       17.39       11.86      5.63 o
   7  35   2      195.44      207.89     37.78 o
   8  35   2       37.95       31.41     10.97 o
  -8  36   2       86.86      111.98     36.26 o
  -7  36   2      511.21      482.29     21.23 o
  -6  36   2      583.71      600.62     24.04 o
  -5  36   2      725.22      759.95     31.96 o
  -4  36   2       61.47       99.44     11.72 o
  -3  36   2      159.26      164.86     17.34 o
  -2  36   2     2593.86     2804.47     70.37 o
  -1  36   2       19.01       11.01     11.10 o
   0  36   2      502.21      536.15     91.60 o
   1  36   2     3836.56     4069.51     86.66 o
   2  36   2     2123.37     2284.44     55.58 o
   3  36   2       54.61       58.27      7.87 o
   4  36   2      209.09      202.08     23.55 o
   5  36   2       50.84       59.40      8.95 o
   6  36   2      389.27      405.21     32.89 o
   7  36   2       55.65       40.04     10.09 o
   8  36   2      137.59       73.32     30.19 o
  -8  37   2       19.27       10.43      7.38 o
  -7  37   2       31.02       44.96     11.17 o
  -6  37   2       22.56       11.54      6.73 o
  -5  37   2      791.86      832.01     24.97 o
  -4  37   2      132.94       90.76     12.10 o
  -3  37   2       36.97       32.00      7.22 o
  -2  37   2      885.06      817.55     62.34 o
  -1  37   2      973.44     1034.74     37.61 o
   0  37   2     1738.89     1786.42     48.99 o
   1  37   2      137.83      144.34     18.73 o
   2  37   2       44.62       32.76      7.53 o
   3  37   2        2.66        3.88      7.10 o
   4  37   2      558.85      540.48     67.33 o
   5  37   2      118.81       82.76     18.60 o
   6  37   2        3.92       10.36     10.07 o
   7  37   2      725.76      704.85     34.50 o
   8  37   2        2.59        1.05      4.29 o
  -7  38   2      188.79      239.04     36.53 o
  -6  38   2      433.06      545.33     16.49 o
  -5  38   2       41.47       43.29      9.47 o
  -4  38   2      485.76      360.99     28.14 o
  -3  38   2      299.64      321.18     38.41 o
  -2  38   2      902.40      880.13     81.93 o
  -1  38   2        4.33        0.00      9.48 o
   0  38   2        1.93        7.78      5.69 o
   1  38   2       10.37       14.00      9.88 o
   2  38   2        8.58       10.26      3.73 o
   3  38   2        5.15       11.44      5.07 o
   4  38   2     1081.75     1050.94     40.40 o
   5  38   2       50.55       59.87     15.50 o
   6  38   2       38.32       43.06      9.77 o
   7  38   2       75.52       39.19     13.14 o
  -7  39   2      115.56       67.39     33.76 o
  -6  39   2      220.52      269.56     51.40 o
  -5  39   2      397.60      327.87     39.89 o
  -4  39   2      312.23      289.05     39.01 o
  -3  39   2      374.81      392.04     52.53 o
  -2  39   2      355.32      383.37     38.80 o
  -1  39   2       58.37       54.51     10.53 o
   0  39   2        5.24        9.24      5.01 o
   1  39   2      258.24      302.97     46.53 o
   2  39   2      616.03      659.26     24.15 o
   3  39   2     1071.25     1092.39     30.34 o
   4  39   2        0.94        5.68      6.00 o
   5  39   2        0.07        0.00     12.64 o
   6  39   2        3.65       10.30      7.24 o
   7  39   2        8.58       17.86      6.75 o
  -7  40   2       67.24       37.50     22.25 o
  -6  40   2      970.95     1062.58     64.27 o
  -5  40   2      148.35      137.55     38.50 o
  -4  40   2       10.69       12.53      6.67 o
  -3  40   2      117.72      118.74     18.23 o
  -2  40   2     1660.56     1558.11     63.58 o
  -1  40   2      135.49      124.03     22.81 o
   0  40   2      113.64      198.03     30.59 o
   1  40   2       28.20       33.92      7.24 o
   2  40   2       25.40       23.50      6.20 o
   3  40   2      522.12      581.82     29.56 o
   4  40   2      855.56      965.11     36.08 o
   5  40   2     2187.43     2478.98     69.86 o
   6  40   2        5.71        8.22      7.39 o
   7  40   2      232.26      237.80     43.35 o
  -6  41   2      291.73      318.96     28.89 o
  -5  41   2       27.35       25.47     10.89 o
  -4  41   2       14.44       14.21      5.98 o
  -3  41   2       24.50       47.66      9.47 o
  -2  41   2      476.55      553.35     28.48 o
  -1  41   2      212.28      206.88     31.29 o
   0  41   2      233.78      277.75     36.80 o
   1  41   2     1159.40     1274.84     29.13 o
   2  41   2       81.54       76.04     14.48 o
   3  41   2       67.40       44.75     10.16 o
   4  41   2      711.82      765.92     36.41 o
   5  41   2      265.36      242.27     49.93 o
   6  41   2        0.10        2.25      9.08 o
  -6  42   2      203.06      193.17     44.38 o
  -5  42   2        8.76        7.36      5.78 o
  -4  42   2      168.22      111.80     39.29 o
  -3  42   2      162.56      116.29     22.91 o
  -2  42   2       26.63       28.08      7.92 o
  -1  42   2       33.29       34.89      8.20 o
   0  42   2        1.02      107.39     86.25 o
   1  42   2       19.71       17.80      4.67 o
   2  42   2       76.04       69.09     17.17 o
   3  42   2      502.21      645.87     32.03 o
   4  42   2      467.42      557.42     25.87 o
   5  42   2        3.46        4.71      7.44 o
   6  42   2       40.32       24.08     11.48 o
  -5  43   2       13.99        5.38      7.78 o
  -4  43   2       37.70       32.98     11.96 o
  -3  43   2      362.90      342.65     29.25 o
  -2  43   2      141.37      130.88     21.37 o
  -1  43   2       14.29       18.58      6.41 o
   0  43   2      112.57       97.40     21.91 o
   1  43   2       85.56       72.42     22.03 o
   2  43   2      191.27      273.37     29.79 o
   3  43   2       82.26       68.52     13.85 o
   4  43   2        2.96        9.43      6.73 o
   5  43   2        1.90        8.47      5.30 o
  -5  44   2      146.41      128.04     53.69 o
  -4  44   2      932.08      943.15     41.01 o
  -3  44   2       23.43       13.21      6.79 o
  -2  44   2        5.62        3.84      5.24 o
  -1  44   2       26.94       13.73      5.27 o
   0  44   2       15.92        9.60      6.72 o
   1  44   2      661.00      672.39     35.59 o
   2  44   2       67.40       62.60     16.71 o
   3  44   2      350.44      347.02     21.52 o
   4  44   2        4.80        4.66      7.08 o
   5  44   2        8.12        6.62      4.68 o
  -4  45   2       73.62       55.76     21.19 o
  -3  45   2      457.53      422.54     35.00 o
  -2  45   2        0.81        5.28     11.48 o
  -1  45   2      771.17      812.05     47.22 o
   0  45   2      298.25      333.52     57.74 o
   1  45   2       32.60       31.74     15.79 o
   2  45   2      313.64      234.99     50.62 o
   3  45   2      240.56      184.57     42.14 o
   4  45   2       82.45       41.38     16.99 o
  -4  46   2       67.73       30.22     16.41 o
  -3  46   2       75.69       31.78     27.73 o
  -2  46   2      151.54       64.59     45.34 o
  -1  46   2        4.20        5.25      5.81 o
   0  46   2      146.17      139.89     47.74 o
   1  46   2       35.16       48.11     17.88 o
   2  46   2        0.03        4.06     10.93 o
   3  46   2       36.12       32.42      8.24 o
   4  46   2       44.62        5.40     17.65 o
  -3  47   2      213.16      220.56     18.07 o
  -2  47   2      113.42       26.06     51.30 o
  -1  47   2        9.06        3.00     10.80 o
   0  47   2       77.62       59.94     21.74 o
   1  47   2        3.88        0.00     10.29 o
   2  47   2       66.26       40.89     21.99 o
   3  47   2       19.54       28.66     12.05 o
  -1  48   2       42.90       32.71     18.95 o
   0  48   2       10.89       11.62      5.62 o
   1  48   2      320.77      349.78     26.85 o
   2  48   2       73.96       28.20     19.64 o
 -12   1   3      169.52      138.57     46.24 o
 -11   1   3      180.90      178.96     18.46 o
 -10   1   3       36.97       29.35      6.66 o
  -9   1   3     1151.24     1068.75     97.43 o
  -8   1   3       24.70       27.90      8.37 o
  -7   1   3       16.89       22.43      5.75 o
  -6   1   3      173.71      166.10     11.76 o
  -5   1   3      864.36      885.47     38.80 o
  -4   1   3      594.87      650.28     20.72 o
  -3   1   3     1126.27     1035.21     45.73 o
  -2   1   3    28930.61    28491.88    268.10 o
  -1   1   3    22452.03    21656.04    268.41 o
   0   1   3        3.72        2.72      4.97 o
   1   1   3    17163.62    16435.14    241.00 o
   2   1   3     1014.42      914.17     14.96 o
   3   1   3      695.90      641.93     20.66 o
   4   1   3     1241.86     1392.54     37.52 o
   5   1   3      839.84      969.40     36.94 o
   6   1   3      476.99      433.52     19.67 o
   7   1   3      519.84      598.99     28.78 o
   8   1   3        3.53       14.46      4.83 o
   9   1   3       76.74       67.61     10.29 o
  10   1   3       84.09       97.76     13.72 o
  11   1   3        0.04       10.50      5.15 o
  12   1   3       81.54       56.19     12.75 o
 -12   2   3      224.70      216.73     79.91 o
 -11   2   3       15.84       18.28      7.01 o
 -10   2   3      226.20      235.05     32.28 o
  -9   2   3       69.06       61.76      8.98 o
  -8   2   3       98.21       89.20     14.64 o
  -7   2   3      817.96      872.84     29.35 o
  -6   2   3       14.52       20.52      4.32 o
  -5   2   3     1951.87     2099.88     54.83 o
  -4   2   3      765.08      768.80     30.20 o
  -3   2   3       59.14       33.76      7.25 o
  -2   2   3       16.89       23.38      6.91 o
  -1   2   3    78876.72    77507.71    714.28 o
   0   2   3       74.30      106.83     10.09 o
   1   2   3    52638.12    50541.66    554.36 o
   2   2   3    76457.78    74500.46   1703.15 o
   3   2   3     5389.03     5798.65     97.52 o
   4   2   3      659.98      771.31     31.89 o
   5   2   3     1743.90     1836.43     48.86 o
   6   2   3       19.98       14.60      3.99 o
   7   2   3       89.11       63.93      5.83 o
   8   2   3       26.83       27.26      4.41 o
   9   2   3     6242.58     6089.52    214.59 o
  10   2   3        8.64       11.91      6.49 o
  11   2   3      121.88      113.32     18.32 o
  12   2   3     1229.90      907.18    466.96 o
 -12   3   3      886.85      920.51     84.74 o
 -11   3   3       40.07       42.67      6.17 o
 -10   3   3        1.82        4.78      8.03 o
  -9   3   3     3223.97     3313.31    113.93 o
  -8   3   3       10.82       14.89      5.41 o
  -7   3   3        0.41       10.54      4.83 o
  -6   3   3        0.42        5.45      4.01 o
  -5   3   3      839.84      960.39     53.13 o
  -4   3   3     1610.42     1721.20     39.59 o
  -3   3   3     1388.31     1365.69     28.18 o
  -2   3   3    57614.40    59101.11    464.78 o
  -1   3   3    23173.97    22754.99    111.62 o
   0   3   3     2155.74     2133.90     31.66 o
   1   3   3    31869.39    30990.60    312.52 o
   2   3   3       56.10       82.21     11.55 o
   3   3   3     2687.39     2489.85     47.61 o
   4   3   3      284.93      353.14     30.42 o
   5   3   3     1658.12     1676.92     55.26 o
   6   3   3        5.43       12.15      4.60 o
   7   3   3       42.90       56.98      5.85 o
   8   3   3      709.69      683.27     37.41 o
   9   3   3      111.94       68.60     13.62 o
  10   3   3        4.33        4.16      6.32 o
  11   3   3       94.09      107.06     18.75 o
  12   3   3       20.61       27.39     11.32 o
 -12   4   3       57.76       50.21     16.03 o
 -11   4   3       63.04       51.14      8.64 o
 -10   4   3       19.27       17.65      6.15 o
  -9   4   3      263.09      271.35     46.34 o
  -8   4   3       47.47       51.98      6.94 o
  -7   4   3      770.62      817.82     34.41 o
  -6   4   3       13.99       15.48      4.02 o
  -5   4   3     1091.64     1109.61     35.11 o
  -4   4   3     3425.76     3778.49     63.69 o
  -3   4   3      618.52      575.40     17.37 o
  -2   4   3     1321.32     1285.17     24.97 o
  -1   4   3    12250.06    11952.44    190.81 o
   0   4   3      652.29      615.11     13.73 o
   1   4   3     1174.43     1087.59     18.10 o
   2   4   3     9127.89     9028.17    107.04 o
   3   4   3     5625.00     5912.27     91.72 o
   4   4   3     1440.96     1499.18     40.27 o
   5   4   3      215.21      313.25     36.87 o
   6   4   3       55.35       48.97      5.96 o
   7   4   3      287.30      340.48     22.64 o
   8   4   3       13.18        4.03      4.59 o
   9   4   3      463.11      457.34     66.66 o
  10   4   3       55.95       71.74      9.98 o
  11   4   3      976.56     1068.53     43.37 o
  12   4   3       69.06       56.18     11.84 o
 -12   5   3      144.00       66.46     44.56 o
 -11   5   3      294.12      266.08     23.63 o
 -10   5   3       28.73       21.51      5.21 o
  -9   5   3        5.66       10.78      9.39 o
  -8   5   3      129.50       89.70     14.91 o
  -7   5   3       77.79       85.23      8.66 o
  -6   5   3        4.33       14.75      4.29 o
  -5   5   3      659.98      674.21     46.52 o
  -4   5   3      827.71      863.88     24.43 o
  -3   5   3     7878.34     7815.88    123.94 o
  -2   5   3     2672.89     2740.00     47.23 o
  -1   5   3     1645.92     1640.55     25.11 o
   0   5   3      638.57      590.73     16.42 o
   1   5   3     1413.01     1290.01     23.70 o
   2   5   3     2599.98     2370.24     38.96 o
   3   5   3        0.08        2.68      3.13 o
   4   5   3        4.24        3.80     10.23 o
   5   5   3       24.21       20.20     13.16 o
   6   5   3      731.70      706.90     16.07 o
   7   5   3    11204.22    11992.32    158.99 o
   8   5   3      290.70      272.72     22.02 o
   9   5   3       25.50       46.57      6.76 o
  10   5   3        7.95        7.94      8.89 o
  11   5   3      491.07      454.86     19.83 o
  12   5   3      558.85      611.85     40.40 o
 -12   6   3       23.33       11.41      4.56 o
 -11   6   3      113.21       95.09     12.57 o
 -10   6   3       23.43       28.04      6.22 o
  -9   6   3      514.84      537.84     41.90 o
  -8   6   3       85.56       77.35     11.78 o
  -7   6   3     2386.32     2570.72     42.07 o
  -6   6   3      103.02      119.71     10.22 o
  -5   6   3       19.98       18.76      5.79 o
  -4   6   3     2166.90     2437.06     54.04 o
  -3   6   3      567.39      576.81     19.72 o
  -2   6   3     2104.97     2024.03     34.23 o
  -1   6   3       14.59       23.53      4.84 o
   0   6   3      218.74      221.58     18.73 o
   1   6   3    32685.02    32581.36    240.71 o
   2   6   3    11236.00    11347.81    133.65 o
   3   6   3      267.00      284.87     28.19 o
   4   6   3    11623.00    13423.17    174.62 o
   5   6   3     2187.43     2445.78     63.66 o
   6   6   3      753.50      773.51     25.81 o
   7   6   3       53.44       44.94      5.31 o
   8   6   3      656.38      639.96     37.75 o
   9   6   3       20.34       19.93      5.65 o
  10   6   3        0.02        3.88      6.10 o
  11   6   3      367.87      345.03     18.20 o
  12   6   3       34.81       13.08     10.38 o
 -12   7   3      410.06      436.13     21.05 o
 -11   7   3       63.68       58.60     10.20 o
 -10   7   3      248.06      309.16     34.82 o
  -9   7   3     1022.08     1141.20     39.89 o
  -8   7   3       90.06       76.42     11.47 o
  -7   7   3      277.22      254.41     19.95 o
  -6   7   3       71.91       59.40      6.80 o
  -5   7   3      255.36      269.84     27.72 o
  -4   7   3     8506.37     8988.78    122.06 o
  -3   7   3      189.06      199.57     26.03 o
  -2   7   3     8956.73     9126.37    112.83 o
  -1   7   3     9072.56     8941.06    139.99 o
   0   7   3     1306.10     1202.08     22.91 o
   1   7   3     6326.61     6262.49    123.87 o
   2   7   3      179.83      222.20     15.31 o
   3   7   3      166.15      175.43     17.16 o
   4   7   3        0.15        6.28      9.51 o
   5   7   3     4125.49     4418.95     74.48 o
   6   7   3     1795.22     1831.20     48.57 o
   7   7   3      443.10      511.36     16.99 o
   8   7   3     6518.95     6644.18     97.66 o
   9   7   3       82.99      108.39     14.12 o
  10   7   3       37.09       32.61      7.13 o
  11   7   3      359.10      343.06     39.48 o
  12   7   3       26.94       27.42     11.63 o
 -12   8   3      144.00       66.16     48.21 o
 -11   8   3        4.75       16.75      7.20 o
 -10   8   3        2.66        2.59      7.44 o
  -9   8   3      576.00      639.97     28.74 o
  -8   8   3     6294.84     6263.11    111.48 o
  -7   8   3      754.60      668.02     25.47 o
  -6   8   3      909.63      692.31     48.36 o
  -5   8   3        0.88       14.53      8.09 o
  -4   8   3      526.24      626.34     26.14 o
  -3   8   3     1327.87     1278.46     36.45 o
  -2   8   3     1417.52     1313.50     31.45 o
  -1   8   3     1125.60     1019.46     29.39 o
   0   8   3     1363.82     1198.37     28.77 o
   1   8   3    13442.08    13312.19    244.81 o
   2   8   3    16348.18    16629.69    149.37 o
   3   8   3      364.05      464.24     48.80 o
   4   8   3     4304.67     4526.42    159.99 o
   5   8   3      705.96      771.99     40.36 o
   6   8   3     2034.01     1936.03     48.69 o
   7   8   3     2304.96     2393.20     54.56 o
   8   8   3        6.97       12.80      4.20 o
   9   8   3      728.46      830.16     32.77 o
  10   8   3      175.03      199.07     26.94 o
  11   8   3       33.87       24.91      7.74 o
  12   8   3     2132.59     2318.97    119.95 o
 -12   9   3      754.05      746.66    117.03 o
 -11   9   3     1130.30     1241.97     34.87 o
 -10   9   3       90.82       94.57     11.31 o
  -9   9   3      145.68      172.37     18.91 o
  -8   9   3       44.76       48.69      6.78 o
  -7   9   3      146.17      138.75     15.02 o
  -6   9   3     1046.52      983.62     35.26 o
  -5   9   3     2718.58     3224.73     99.41 o
  -4   9   3     3322.37     3234.68     67.05 o
  -3   9   3     5757.77     5985.57     94.38 o
  -2   9   3     8977.56     8484.10    470.21 o
  -1   9   3     7518.62     7061.44    233.49 o
   0   9   3      407.64      353.10     23.40 o
   1   9   3     1068.64      999.50     26.73 o
   2   9   3     3209.22     2978.99     50.55 o
   3   9   3      362.14      356.58     27.21 o
   4   9   3     7447.69     8262.69    120.21 o
   5   9   3      350.81      413.92     50.82 o
   6   9   3      558.85      435.34     25.99 o
   7   9   3      347.08      353.58     22.15 o
   8   9   3     2609.17     2578.53     42.66 o
   9   9   3     1324.96     1259.92     29.37 o
  10   9   3       17.22       17.97      6.26 o
  11   9   3       31.81       23.45      6.10 o
  12   9   3       32.49       26.57     13.92 o
 -12  10   3        0.21        0.00     10.90 o
 -11  10   3      190.16      161.77     34.59 o
 -10  10   3      614.05      713.31     32.58 o
  -9  10   3      231.65      237.91     29.48 o
  -8  10   3      663.06      629.55     50.75 o
  -7  10   3     3871.33     3923.17     53.09 o
  -6  10   3      888.64      853.50     35.63 o
  -5  10   3    10118.35    10365.35    115.90 o
  -4  10   3     5002.73     4983.40     93.56 o
  -3  10   3     3561.70     3813.99     77.67 o
  -2  10   3     8547.00     8767.88    112.07 o
  -1  10   3      408.44      341.68     27.08 o
   0  10   3     3634.88     3623.76     71.46 o
   1  10   3     2312.65     2387.19     54.37 o
   2  10   3       57.61       42.03      6.63 o
   3  10   3    20649.69    22342.15    283.29 o
   4  10   3      529.46      654.73     61.68 o
   5  10   3    11918.09    12839.12    203.23 o
   6  10   3     1884.43     1666.94     40.17 o
   7  10   3     1428.08     1431.25     25.20 o
   8  10   3      170.56      148.48     15.45 o
   9  10   3       28.73       29.25      4.49 o
  10  10   3       82.99       57.47      8.66 o
  11  10   3      293.09      333.54     22.90 o
  12  10   3        9.99        6.33      6.44 o
 -12  11   3      368.26      372.32     22.12 o
 -11  11   3       10.82       11.99      6.21 o
 -10  11   3       22.00       31.72      7.34 o
  -9  11   3      112.78      102.53     12.80 o
  -8  11   3      498.63      462.46     39.73 o
  -7  11   3        2.96       14.43      5.04 o
  -6  11   3      485.76      402.91     25.36 o
  -5  11   3     4933.66     4940.67     88.71 o
  -4  11   3      146.41      214.93     27.13 o
  -3  11   3     8145.06     8802.40    139.95 o
  -2  11   3      269.29      295.36     36.93 o
  -1  11   3      321.13      350.28     31.16 o
   0  11   3     3915.00     3734.58     85.62 o
   1  11   3      816.82      760.42     33.54 o
   2  11   3     5640.01     5608.55    110.81 o
   3  11   3      471.32      536.83     21.64 o
   4  11   3        0.49        3.52      8.50 o
   5  11   3      985.96     1068.40     37.04 o
   6  11   3      716.10      693.43     16.72 o
   7  11   3      693.80      645.08     17.87 o
   8  11   3      309.76      254.55     27.49 o
   9  11   3       74.13       69.00      7.77 o
  10  11   3      220.23      182.72     29.60 o
  11  11   3        1.82        3.99      8.12 o
  12  11   3       32.15       34.27     13.81 o
 -12  12   3      184.69      116.62     53.38 o
 -11  12   3      407.23      413.21     20.42 o
 -10  12   3       83.91      100.81     14.34 o
  -9  12   3      460.53      494.78     30.01 o
  -8  12   3       26.42       40.64      8.29 o
  -7  12   3     1077.15     1100.80     34.18 o
  -6  12   3     1279.49     1221.47     41.71 o
  -5  12   3      119.68      139.72     13.33 o
  -4  12   3       46.65       37.26     11.67 o
  -3  12   3       41.99       61.53     11.46 o
  -2  12   3      121.44      159.73     23.20 o
  -1  12   3       71.40      216.09     81.99 o
   0  12   3     2712.33     2707.65     61.25 o
   1  12   3     2455.20     2360.70     57.86 o
   2  12   3     7076.17     7056.41    193.12 o
   3  12   3      211.12      207.56     26.22 o
   4  12   3     4234.10     4578.15     85.02 o
   5  12   3      980.94      910.22     34.96 o
   6  12   3       36.00       27.18      4.79 o
   7  12   3       20.88       17.08      4.27 o
   8  12   3      740.93      734.50     45.74 o
   9  12   3      383.77      419.32     26.77 o
  10  12   3       29.05       21.35      8.56 o
  11  12   3      758.45      744.26     45.17 o
  12  12   3        6.15        6.62      8.00 o
 -11  13   3       25.40       30.35      5.71 o
 -10  13   3      873.79      939.98     22.15 o
  -9  13   3       59.44       58.57      8.39 o
  -8  13   3      270.93      209.72     29.79 o
  -7  13   3     1422.80     1336.80     32.87 o
  -6  13   3      105.27      116.91      8.83 o
  -5  13   3      353.06      318.84     25.29 o
  -4  13   3     3965.22     4209.45     66.27 o
  -3  13   3     1868.83     1862.01     47.81 o
  -2  13   3    67574.00    71592.58   1482.84 o
  -1  13   3      476.11      503.28     25.13 o
   0  13   3      944.33      935.41     25.14 o
   1  13   3       15.76       36.49     46.80 o
   2  13   3     2475.06     2498.16     66.95 o
   3  13   3      702.25      701.67     36.04 o
   4  13   3     1664.64     1668.99     43.77 o
   5  13   3      305.20      312.64     18.51 o
   6  13   3      246.49      220.31     13.80 o
   7  13   3      272.58      265.45     19.45 o
   8  13   3    13344.87    13543.98    194.26 o
   9  13   3      207.65      200.48     22.07 o
  10  13   3       22.28       12.17      6.82 o
  11  13   3       51.70       39.86     13.17 o
 -11  14   3       12.89       16.01      5.89 o
 -10  14   3      502.21      479.82     36.15 o
  -9  14   3       87.80       94.45     11.08 o
  -8  14   3      948.64      864.81     70.65 o
  -7  14   3      165.38      170.80     17.21 o
  -6  14   3     2432.46     2367.51     44.73 o
  -5  14   3       69.72       74.50      9.52 o
  -4  14   3       23.14       31.69     10.70 o
  -3  14   3      252.49      313.61     45.08 o
  -2  14   3        8.88        4.84      7.44 o
  -1  14   3     2253.40     2210.91     65.22 o
   0  14   3     1021.44     1009.86     33.18 o
   1  14   3       35.28       41.14     16.94 o
   2  14   3    20215.15    21245.99    321.52 o
   3  14   3     3202.43     3119.50    107.45 o
   4  14   3     2824.92     3103.27     91.10 o
   5  14   3       12.82       28.90      5.34 o
   6  14   3     1937.76     1930.77     33.00 o
   7  14   3        9.61       12.99      4.07 o
   8  14   3      490.62      450.59     45.50 o
   9  14   3      959.76      983.82     24.36 o
  10  14   3        1.19        1.31      4.74 o
  11  14   3       26.52       21.56     11.14 o
 -11  15   3      146.89      126.85     27.93 o
 -10  15   3        5.76       10.10      5.87 o
  -9  15   3       24.11       34.80      8.26 o
  -8  15   3       52.27       72.60      9.43 o
  -7  15   3       72.76       69.80      7.89 o
  -6  15   3      118.59      104.31      9.32 o
  -5  15   3     2239.18     2142.85     58.22 o
  -4  15   3     1051.70     1067.64     41.72 o
  -3  15   3     1265.94     1088.08     39.77 o
  -2  15   3      767.29      769.38     38.91 o
  -1  15   3      543.82      508.70     25.56 o
   0  15   3      633.03      745.76     24.45 o
   1  15   3      751.31      733.89     31.70 o
   2  15   3      260.82      232.63     38.03 o
   3  15   3       12.39       23.46     11.81 o
   4  15   3     3422.25     3889.19     86.76 o
   5  15   3      301.72      277.97     19.55 o
   6  15   3      218.45      178.60     12.72 o
   7  15   3     6827.72     6929.04    110.09 o
   8  15   3      225.90      154.05     25.76 o
   9  15   3       33.87       26.82      7.60 o
  10  15   3      342.62      313.93     49.61 o
  11  15   3      352.31      397.02     30.19 o
 -11  16   3      412.90      430.40     27.80 o
 -10  16   3      200.22      213.96     24.71 o
  -9  16   3       83.17       90.33     11.38 o
  -8  16   3       51.12       63.19     14.43 o
  -7  16   3      476.55      459.25     29.37 o
  -6  16   3     3685.70     3507.12     68.41 o
  -5  16   3     1259.54     1146.42     25.34 o
  -4  16   3      303.11      410.04     33.85 o
  -3  16   3      485.76      641.03     78.90 o
  -2  16   3     3367.48     3256.60     88.11 o
  -1  16   3     1124.93     1316.19     46.47 o
   0  16   3      340.40      386.11     35.85 o
   1  16   3     1389.05     1374.22     55.99 o
   2  16   3     3650.58     3621.23     89.30 o
   3  16   3     1908.82     1876.27     64.53 o
   4  16   3      495.51      503.27     38.21 o
   5  16   3      435.14      399.77     18.70 o
   6  16   3      108.37      100.37      8.26 o
   7  16   3       26.21       16.52      4.53 o
   8  16   3        0.36        8.44      6.04 o
   9  16   3     1171.01     1179.28     35.39 o
  10  16   3     1654.86     1660.26     52.75 o
  11  16   3       43.30       26.09      7.53 o
 -11  17   3        8.94        4.75      5.08 o
 -10  17   3      292.41      243.96     35.33 o
  -9  17   3        9.49       10.99      5.27 o
  -8  17   3       31.14       37.87      7.86 o
  -7  17   3     1091.64     1012.40     54.03 o
  -6  17   3      469.16      448.45     40.44 o
  -5  17   3        0.14       10.10      4.71 o
  -4  17   3       10.05       11.00      4.41 o
  -3  17   3      542.42      565.07     47.20 o
  -2  17   3     1072.56      927.53     29.27 o
  -1  17   3       91.58       99.01     13.70 o
   0  17   3     3908.75     4482.49    149.00 o
   1  17   3       68.39       78.10     15.63 o
   2  17   3        4.28        8.49     10.31 o
   3  17   3     2848.36     2946.56     94.94 o
   4  17   3      335.99      389.30     35.40 o
   5  17   3     1314.79     1196.42     35.40 o
   6  17   3      113.00      119.39      9.56 o
   7  17   3      135.02      121.50     12.46 o
   8  17   3       40.83       52.03      6.57 o
   9  17   3       15.84       18.58      5.19 o
  10  17   3       14.82        7.78      4.35 o
  11  17   3      119.68       73.78     33.02 o
 -11  18   3      817.96      861.53     27.27 o
 -10  18   3      321.48      297.01     19.50 o
  -9  18   3      656.90      731.33     68.84 o
  -8  18   3     5260.60     5382.05     97.68 o
  -7  18   3      789.05      737.27     40.99 o
  -6  18   3        0.11        5.82      7.24 o
  -5  18   3       71.40       71.30      7.60 o
  -4  18   3     1444.00     1476.14     32.41 o
  -3  18   3      328.70      417.18     29.54 o
  -2  18   3       85.75       97.73     14.36 o
  -1  18   3     2513.02     2656.29     72.49 o
   0  18   3     1465.36     1658.33     54.04 o
   1  18   3       10.05       16.48     11.00 o
   2  18   3    11440.44    10972.80    181.06 o
   3  18   3     4491.68     4701.36     87.89 o
   4  18   3       94.67       98.49      9.91 o
   5  18   3      540.56      446.84     30.72 o
   6  18   3     1006.79      919.68     21.52 o
   7  18   3      411.68      416.30     42.99 o
   8  18   3     1319.87     1413.39     33.40 o
   9  18   3        7.78       24.73      6.73 o
  10  18   3       69.39       53.28     15.69 o
  11  18   3        6.71        9.80      6.20 o
 -11  19   3      122.32       47.82     25.99 o
 -10  19   3      351.94      289.21     31.05 o
  -9  19   3      154.50      178.69     25.86 o
  -8  19   3     7230.10     7559.69    173.78 o
  -7  19   3     1024.64      835.91     57.81 o
  -6  19   3      786.24      768.14     34.21 o
  -5  19   3       38.94       25.86      5.27 o
  -4  19   3     1156.00     1093.83     22.78 o
  -3  19   3     5727.46     5758.85     95.80 o
  -2  19   3     8181.20     8324.49    349.21 o
  -1  19   3      102.82      115.41     19.23 o
   0  19   3      740.38      948.42     33.49 o
   1  19   3      756.25      781.44     56.05 o
   2  19   3     4514.50     4725.52     93.60 o
   3  19   3     2564.41     2368.80     59.62 o
   4  19   3      674.44      602.21     35.50 o
   5  19   3       28.09       48.10      5.15 o
   6  19   3     1135.02     1127.88     27.55 o
   7  19   3      915.67      906.37     66.11 o
   8  19   3     2288.67     2262.93     43.49 o
   9  19   3     1073.87      995.25     27.19 o
  10  19   3       14.82       34.52      7.45 o
  11  19   3     1062.11     1013.45     42.52 o
 -11  20   3        2.37        4.72      4.65 o
 -10  20   3     1686.74     1781.07     43.74 o
  -9  20   3      524.41      632.13     81.96 o
  -8  20   3       59.91       82.90     10.94 o
  -7  20   3     4980.12     4829.27    135.48 o
  -6  20   3      362.52      317.66     28.19 o
  -5  20   3     3391.90     3119.33     45.33 o
  -4  20   3       79.92       78.61      9.38 o
  -3  20   3       80.64       62.71      7.28 o
  -2  20   3     4513.15     4514.61     98.14 o
  -1  20   3       14.90       15.38     12.44 o
   0  20   3     1320.60     1441.46     48.82 o
   1  20   3     2794.18     3099.82     93.61 o
   2  20   3      325.44      343.00     61.60 o
   3  20   3     8399.72     7816.04    172.91 o
   4  20   3     1694.97     1641.26     33.12 o
   5  20   3     2738.43     2566.66     43.11 o
   6  20   3      136.89       94.36      9.14 o
   7  20   3      139.71      137.50     17.53 o
   8  20   3      632.52      607.13     21.07 o
   9  20   3      845.65      829.00     35.58 o
  10  20   3        8.24        6.01      4.24 o
  11  20   3      536.39      494.73     38.93 o
 -11  21   3       42.51       21.77     11.44 o
 -10  21   3       32.49       31.23      7.45 o
  -9  21   3       93.90       88.48     13.93 o
  -8  21   3       94.87       75.18     13.48 o
  -7  21   3     1118.23     1027.09     80.80 o
  -6  21   3     1279.49     1136.76     31.16 o
  -5  21   3      188.51      158.32     13.42 o
  -4  21   3     1053.65      920.53     18.43 o
  -3  21   3     4708.70     4460.77     76.82 o
  -2  21   3      268.30      289.88     34.52 o
  -1  21   3     7187.65     7011.64    111.58 o
   0  21   3      470.46      450.26     43.41 o
   1  21   3      365.57      335.68     44.76 o
   2  21   3      467.42      462.87     36.36 o
   3  21   3       12.32       31.49      7.72 o
   4  21   3     2488.01     2467.78     44.39 o
   5  21   3      123.21      115.66     10.87 o
   6  21   3       10.69       22.73      4.54 o
   7  21   3     1618.45     1492.95    107.17 o
   8  21   3      267.65      285.81     25.77 o
   9  21   3      211.99      207.33     27.05 o
  10  21   3      252.81      238.10     20.03 o
  11  21   3      394.42      364.80     27.94 o
 -11  22   3       12.04        5.28      4.49 o
 -10  22   3      258.89      178.79     30.12 o
  -9  22   3        2.89        7.70      7.88 o
  -8  22   3       11.63        9.58      9.86 o
  -7  22   3       23.04       43.69      5.61 o
  -6  22   3     1138.39     1135.76     55.89 o
  -5  22   3        9.73       16.69      6.21 o
  -4  22   3     1447.80     1344.81     29.77 o
  -3  22   3       27.56       40.25      5.38 o
  -2  22   3     1394.28     1345.56     49.40 o
  -1  22   3     1757.29     1842.51     35.62 o
   0  22   3      608.61      579.22     40.02 o
   1  22   3      263.74      240.54     23.33 o
   2  22   3     2224.07     2184.12     56.44 o
   3  22   3      778.97      706.91     20.55 o
   4  22   3      400.80      353.43     28.65 o
   5  22   3      225.30      225.46     20.89 o
   6  22   3     1841.27     1748.69     39.94 o
   7  22   3     1003.62      849.87     73.04 o
   8  22   3      681.73      591.08     30.29 o
   9  22   3     2132.59     2094.25     38.51 o
  10  22   3      266.02      202.42     39.62 o
 -10  23   3       18.66       13.58      4.26 o
  -9  23   3      619.51      596.56     19.72 o
  -8  23   3        0.04        9.37      8.14 o
  -7  23   3     1115.56     1021.69     36.99 o
  -6  23   3     1173.06     1095.20     54.84 o
  -5  23   3      352.31      333.64     26.58 o
  -4  23   3       35.76       63.57      6.84 o
  -3  23   3       44.36       47.90      6.43 o
  -2  23   3     2045.75     1844.34     44.79 o
  -1  23   3     2809.00     2973.89     66.51 o
   0  23   3      123.21       75.35      8.03 o
   1  23   3     5893.63     6087.86    109.82 o
   2  23   3     1437.93     1378.02     37.69 o
   3  23   3    12045.06    11734.06    202.98 o
   4  23   3       89.49       95.94     11.57 o
   5  23   3       59.29       41.63      6.03 o
   6  23   3      696.96      703.80     54.65 o
   7  23   3      834.05      810.48     18.23 o
   8  23   3      471.32      525.82     29.84 o
   9  23   3       11.22       14.46      6.23 o
  10  23   3      106.92       79.04     16.17 o
 -10  24   3      589.52      630.94     27.56 o
  -9  24   3       48.44       33.78      9.20 o
  -8  24   3     1038.77     1005.18     49.54 o
  -7  24   3        7.51        9.03      5.89 o
  -6  24   3      112.78       88.76     11.90 o
  -5  24   3        2.07       56.54     33.36 o
  -4  24   3        0.00        6.73      4.14 o
  -3  24   3     1723.91     1740.09     28.94 o
  -2  24   3      324.00      291.49     23.70 o
  -1  24   3     1224.30     1050.23     46.19 o
   0  24   3     1948.34     2011.94     50.01 o
   1  24   3      255.04      262.31     20.59 o
   2  24   3     5486.36     5603.39     78.21 o
   3  24   3      128.82      105.21     12.94 o
   4  24   3      621.01      564.61     27.79 o
   5  24   3     2735.29     2391.94     59.32 o
   6  24   3      709.16      716.23     39.54 o
   7  24   3      117.29      110.20     11.12 o
   8  24   3      190.99      139.79     24.55 o
   9  24   3        8.53       16.08      4.68 o
  10  24   3     1419.03     1470.16     38.49 o
 -10  25   3       25.50       18.88      4.56 o
  -9  25   3     1204.78     1300.79     92.18 o
  -8  25   3      443.52      526.99     52.37 o
  -7  25   3       45.16       37.95      9.38 o
  -6  25   3      277.89      228.26     28.80 o
  -5  25   3        0.17        2.31      7.09 o
  -4  25   3        0.25        4.66      4.24 o
  -3  25   3      544.76      583.89     29.74 o
  -2  25   3      862.01      817.17     27.72 o
  -1  25   3      145.93      127.25     11.14 o
   0  25   3     1185.42     1312.82     41.87 o
   1  25   3     3881.29     3749.85     60.75 o
   2  25   3     2506.00     2389.53     44.56 o
   3  25   3     1406.25     1328.31     30.14 o
   4  25   3       38.07       88.90     30.29 o
   5  25   3      220.52      217.78     20.84 o
   6  25   3      423.95      351.93     43.41 o
   7  25   3     1460.00     1462.35     46.24 o
   8  25   3      207.65      195.06     26.06 o
   9  25   3      307.30      296.54     15.74 o
  10  25   3      349.32      335.29     27.10 o
 -10  26   3      339.30      345.22     25.86 o
  -9  26   3      850.89      842.71     43.27 o
  -8  26   3      821.97      917.82     27.94 o
  -7  26   3      733.33      781.32     57.61 o
  -6  26   3      182.79      146.18     17.60 o
  -5  26   3      943.72      919.64     43.21 o
  -4  26   3       18.40       25.73      5.46 o
  -3  26   3       17.56       23.88      5.05 o
  -2  26   3        3.42        8.24      3.89 o
  -1  26   3      702.78      642.54     28.38 o
   0  26   3      576.48      573.72     31.50 o
   1  26   3     6318.66     6176.32    103.64 o
   2  26   3     2101.31     2301.25     68.21 o
   3  26   3     3478.64     3379.34     69.76 o
   4  26   3      163.58      173.57     19.34 o
   5  26   3     1814.76     1953.13     89.91 o
   6  26   3       72.93       50.28      8.01 o
   7  26   3        4.54       19.40      7.85 o
   8  26   3        3.72        8.02      4.95 o
   9  26   3       37.09       20.08      5.11 o
  10  26   3     1054.30     1085.42     44.04 o
 -10  27   3       55.80       29.78     10.78 o
  -9  27   3      110.25      145.18     21.49 o
  -8  27   3       22.28       24.88      6.55 o
  -7  27   3      113.00       93.67     11.86 o
  -6  27   3      167.18      183.55     18.05 o
  -5  27   3      904.81      843.99     75.14 o
  -4  27   3      146.17      123.23     12.29 o
  -3  27   3      288.66      298.96     25.74 o
  -2  27   3      198.25      233.63     20.91 o
  -1  27   3      491.95      461.95     34.44 o
   0  27   3      312.23      329.55     25.00 o
   1  27   3      181.98      187.59     22.22 o
   2  27   3      124.99      162.07     29.02 o
   3  27   3       90.82      116.01     15.25 o
   4  27   3       76.04      124.25     16.33 o
   5  27   3       69.56       73.96     13.19 o
   6  27   3      325.08      362.21     42.64 o
   7  27   3      839.84      739.92     33.43 o
   8  27   3     1380.87     1495.97     33.89 o
   9  27   3       38.94       23.32      6.34 o
  10  27   3       80.46       24.30     42.89 o
 -10  28   3        9.06        6.20      5.25 o
  -9  28   3      166.67      183.19     34.58 o
  -8  28   3        6.66       17.27      7.48 o
  -7  28   3      266.34      238.29     27.72 o
  -6  28   3        0.01        6.21     14.44 o
  -5  28   3     2181.82     2185.22     94.92 o
  -4  28   3       27.88       54.16      9.32 o
  -3  28   3      268.63      262.96     19.14 o
  -2  28   3      402.40      387.08     23.13 o
  -1  28   3     2252.45     2201.66     45.29 o
   0  28   3       81.36       85.10      9.28 o
   1  28   3     2220.29     2094.86     46.26 o
   2  28   3     1807.10     2014.34     59.69 o
   3  28   3       87.24      120.84     17.13 o
   4  28   3      549.90      536.11     52.67 o
   5  28   3      158.00      145.41     31.33 o
   6  28   3       26.42       24.75      6.85 o
   7  28   3      794.11      807.39     27.80 o
   8  28   3      207.07      166.34     24.49 o
   9  28   3     1957.18     1909.85     98.56 o
  10  28   3      412.09      445.39     39.88 o
  -9  29   3      109.83       99.09     17.99 o
  -8  29   3      107.12      106.29     21.07 o
  -7  29   3       38.19       36.81      7.21 o
  -6  29   3      101.20       94.55     10.58 o
  -5  29   3     1074.53      939.34     84.18 o
  -4  29   3       85.75       70.74      8.88 o
  -3  29   3      280.56      286.14     22.84 o
  -2  29   3      227.71      192.41     15.21 o
  -1  29   3      535.00      458.44     35.72 o
   0  29   3      513.02      541.62     31.23 o
   1  29   3      712.89      606.95     38.38 o
   2  29   3      340.77      346.58     38.20 o
   3  29   3      197.12      201.58     27.51 o
   4  29   3     1079.12      953.75     63.84 o
   5  29   3       34.93       56.38     13.15 o
   6  29   3      381.81      432.07     36.39 o
   7  29   3       74.82      102.07     15.18 o
   8  29   3      134.33      126.41     19.13 o
   9  29   3       26.52       17.16      5.60 o
  -9  30   3      605.65      619.70     23.59 o
  -8  30   3      165.89      172.53     31.52 o
  -7  30   3       72.93       76.53     10.03 o
  -6  30   3       39.19       27.41      6.61 o
  -5  30   3     1939.52     1892.45     46.44 o
  -4  30   3     1289.53     1184.26     73.39 o
  -3  30   3      443.52      366.08     37.91 o
  -2  30   3       13.32       14.47      6.33 o
  -1  30   3      263.74      222.57     17.83 o
   0  30   3      594.87      602.32     42.43 o
   1  30   3      690.11      734.45     43.52 o
   2  30   3       49.84       64.12     12.45 o
   3  30   3      326.16      307.67     38.48 o
   4  30   3       68.06       76.66     13.47 o
   5  30   3     1793.52     1876.18     55.05 o
   6  30   3      494.17      490.59     31.43 o
   7  30   3      183.33      183.99     24.97 o
   8  30   3      326.52      332.87     14.06 o
   9  30   3       36.48       31.37      8.54 o
  -9  31   3       65.12       22.80      7.69 o
  -8  31   3      177.96      215.66     36.98 o
  -7  31   3       11.83        2.87      8.34 o
  -6  31   3      335.62      331.81     32.23 o
  -5  31   3     2404.92     2386.86    113.09 o
  -4  31   3     5459.73     5052.78    115.09 o
  -3  31   3      144.00      158.84     18.89 o
  -2  31   3       77.26       71.40      8.91 o
  -1  31   3      930.25      924.74     36.25 o
   0  31   3      713.96      724.13     39.91 o
   1  31   3      189.89      211.65     19.65 o
   2  31   3       18.92       22.41     11.94 o
   3  31   3      162.82      118.73     21.95 o
   4  31   3      888.64      788.76     99.47 o
   5  31   3     1954.52     2236.66     69.36 o
   6  31   3      225.00      248.83     28.92 o
   7  31   3      129.28      141.83     23.89 o
   8  31   3       18.58       17.58      5.40 o
   9  31   3      640.09      717.60     27.01 o
  -9  32   3       51.12       28.89     11.05 o
  -8  32   3      430.98      519.65     56.20 o
  -7  32   3        1.59        5.60      4.84 o
  -6  32   3      156.50      184.21     20.92 o
  -5  32   3      255.04      262.58     29.86 o
  -4  32   3      136.19      162.84     15.34 o
  -3  32   3      387.70      334.21     44.50 o
  -2  32   3      359.86      269.21     34.54 o
  -1  32   3       32.72       39.28      7.32 o
   0  32   3       95.65       83.78     12.58 o
   1  32   3      689.06      678.39     46.94 o
   2  32   3     1058.20     1092.73    110.98 o
   3  32   3      527.62      530.51     82.84 o
   4  32   3     1803.70     1833.72     64.89 o
   5  32   3     1156.00     1242.82     47.39 o
   6  32   3      443.10      516.10     62.86 o
   7  32   3       25.50       25.49      7.04 o
   8  32   3       26.94       39.10      8.96 o
   9  32   3      255.04      268.25     15.29 o
  -9  33   3      527.16      572.29     34.65 o
  -8  33   3      462.25      511.64     29.80 o
  -7  33   3        4.24        8.02      6.84 o
  -6  33   3      184.69      216.03     26.54 o
  -5  33   3       20.98       30.81      7.94 o
  -4  33   3      803.72      823.55     20.53 o
  -3  33   3     1037.48      937.38     86.20 o
  -2  33   3      422.30      299.22     36.83 o
  -1  33   3      651.27      701.32     40.64 o
   0  33   3      903.60      784.61     60.14 o
   1  33   3     4856.70     4997.71    118.50 o
   2  33   3      199.09      244.46     42.60 o
   3  33   3     1015.70      906.36    107.05 o
   4  33   3     1733.89     1713.32     51.33 o
   5  33   3      600.74      635.16     40.34 o
   6  33   3       66.10       64.59     10.70 o
   7  33   3      233.78      243.63     22.79 o
   8  33   3        0.25        0.00      4.87 o
   9  33   3       15.13        3.11     10.80 o
  -8  34   3       36.60       25.40      8.55 o
  -7  34   3        3.28        4.42      4.57 o
  -6  34   3      134.79      162.94     19.42 o
  -5  34   3       20.61       10.10      4.57 o
  -4  34   3       37.58       58.44      8.28 o
  -3  34   3      769.51      804.05     29.99 o
  -2  34   3     2921.40     2758.93     83.98 o
  -1  34   3      936.97      857.84     82.79 o
   0  34   3      705.96      716.44     82.16 o
   1  34   3      555.07      443.70     67.49 o
   2  34   3       17.56       12.99     16.79 o
   3  34   3       61.15       77.65     12.74 o
   4  34   3      108.99      157.59     25.83 o
   5  34   3      143.52      143.09     23.91 o
   6  34   3      147.87      169.51     23.56 o
   7  34   3      249.64      258.27     20.48 o
   8  34   3      368.64      391.63     17.68 o
  -8  35   3      723.61      802.40     30.18 o
  -7  35   3      163.07      157.80     36.80 o
  -6  35   3      431.39      385.27     18.61 o
  -5  35   3        9.92        8.68      6.68 o
  -4  35   3      163.07      196.35     23.21 o
  -3  35   3       81.18       91.23     11.28 o
  -2  35   3      187.14      166.20     20.00 o
  -1  35   3     3661.46     3930.15    101.21 o
   0  35   3        0.25        6.48      5.44 o
   1  35   3       86.30      125.96     29.63 o
   2  35   3     4525.25     4657.22    138.19 o
   3  35   3      439.32      505.93     66.64 o
   4  35   3      544.76      494.33     40.11 o
   5  35   3       15.05       12.67      7.28 o
   6  35   3        8.12       11.86     16.77 o
   7  35   3       13.25       10.27      5.04 o
   8  35   3       41.99       23.60      7.13 o
  -8  36   3        0.00        4.31      6.36 o
  -7  36   3      127.24      118.45     39.93 o
  -6  36   3       21.81       28.49      7.34 o
  -5  36   3      105.06      104.43     18.94 o
  -4  36   3     1316.24     1388.54     29.78 o
  -3  36   3      258.89      285.60     34.62 o
  -2  36   3     5732.00     5620.70    261.01 o
  -1  36   3     5791.21     6035.57    161.99 o
   0  36   3      497.29      465.50     47.94 o
   1  36   3     4238.01     4601.19    136.69 o
   2  36   3     1802.00     1877.45     55.72 o
   3  36   3      380.25      471.58     58.79 o
   4  36   3      551.78      646.93     38.92 o
   5  36   3       75.69       75.81     11.92 o
   6  36   3      523.04      570.46     22.75 o
   7  36   3       46.65       39.80     12.11 o
   8  36   3      637.56      747.89     34.52 o
  -8  37   3      138.77       37.18     63.35 o
  -7  37   3      687.49      671.67     43.35 o
  -6  37   3       29.81       33.90      8.17 o
  -5  37   3        4.54        5.29      6.58 o
  -4  37   3        2.22       28.97     13.84 o
  -3  37   3       10.18        4.38      7.69 o
  -2  37   3      130.42      154.58     20.33 o
  -1  37   3      724.69      653.70     33.20 o
   0  37   3      512.12      519.32     64.77 o
   1  37   3      362.52      431.08     65.39 o
   2  37   3       11.83       17.98      9.22 o
   3  37   3        3.69       20.97      8.89 o
   4  37   3       12.04       19.44     12.22 o
   5  37   3       16.00       16.44     10.43 o
   6  37   3        9.92       24.08      7.25 o
   7  37   3      344.84      347.36     31.03 o
  -7  38   3      503.55      536.92     35.13 o
  -6  38   3      268.63      155.95     46.64 o
  -5  38   3      175.56      162.15     40.44 o
  -4  38   3       32.26       47.73     13.28 o
  -3  38   3      324.00      394.29     45.63 o
  -2  38   3      262.44      269.94     45.15 o
  -1  38   3        9.92       14.33      5.89 o
   0  38   3      170.82      202.93     38.65 o
   1  38   3      169.52      173.86     30.03 o
   2  38   3      167.44      180.11     29.79 o
   3  38   3        5.02        9.15      6.49 o
   4  38   3      530.84      604.13     42.55 o
   5  38   3       10.89        8.53      5.42 o
   6  38   3      420.66      487.86     24.72 o
   7  38   3      120.12       82.44     34.16 o
  -7  39   3      284.60      293.39     55.65 o
  -6  39   3      241.80      226.00     21.25 o
  -5  39   3      381.81      436.36     54.47 o
  -4  39   3      632.52      692.87     50.74 o
  -3  39   3       92.93       82.12     11.82 o
  -2  39   3       42.64       58.80     12.82 o
  -1  39   3     1546.06     1737.19     63.58 o
   0  39   3     1519.44     1580.92     47.22 o
   1  39   3     1603.20     1606.31     51.52 o
   2  39   3      849.72      853.28     34.07 o
   3  39   3       11.09        0.00     11.26 o
   4  39   3      273.57      261.12     30.71 o
   5  39   3      132.94      132.90     23.83 o
   6  39   3     1731.39     2036.19     63.64 o
   7  39   3        0.44        5.27      4.10 o
  -6  40   3       58.22       38.29     17.59 o
  -5  40   3      400.80      382.46     36.76 o
  -4  40   3      382.98      329.30     67.87 o
  -3  40   3       35.05       35.48      8.75 o
  -2  40   3      277.89      334.26     56.73 o
  -1  40   3        6.97       19.29     22.02 o
   0  40   3      493.73      511.62     76.31 o
   1  40   3     1055.60     1044.98     36.93 o
   2  40   3       30.14       29.65      7.81 o
   3  40   3       93.90       85.16     13.39 o
   4  40   3        1.90        0.00     10.94 o
   5  40   3       71.06       60.05     11.96 o
   6  40   3      935.75     1107.16     38.92 o
  -6  41   3      373.65      361.51     29.21 o
  -5  41   3      183.87      109.62     55.63 o
  -4  41   3       88.55       88.91     30.53 o
  -3  41   3      196.28      199.40     32.04 o
  -2  41   3        5.38       17.25     12.77 o
  -1  41   3       49.98       44.85     14.30 o
   0  41   3      136.19      126.73     34.23 o
   1  41   3       33.41       18.67      6.68 o
   2  41   3      689.06      773.07     48.19 o
   3  41   3       73.10       83.19     20.30 o
   4  41   3      767.84      904.04     41.14 o
   5  41   3      609.60      643.71     31.67 o
   6  41   3       91.58       61.30     23.20 o
  -6  42   3       23.91       23.99     10.59 o
  -5  42   3      454.97      510.40     53.07 o
  -4  42   3        2.53        4.28      7.53 o
  -3  42   3        7.90       16.08      7.84 o
  -2  42   3      133.17      198.83     40.27 o
  -1  42   3        3.61       22.36      8.18 o
   0  42   3       85.93      110.39     22.18 o
   1  42   3      298.60      266.32     50.83 o
   2  42   3        5.38       12.28      8.19 o
   3  42   3        0.04        0.00     10.72 o
   4  42   3      288.66      295.10     19.64 o
   5  42   3      142.80      113.11     34.90 o
   6  42   3        5.52        4.89      3.37 o
  -5  43   3        0.10        0.00      8.60 o
  -4  43   3       93.51       99.37     40.40 o
  -3  43   3        0.31        0.00     19.52 o
  -2  43   3        0.00        0.00     13.93 o
  -1  43   3       50.84       67.40     20.57 o
   0  43   3       61.31      118.81     22.69 o
   1  43   3        7.08       17.24     11.57 o
   2  43   3      156.50      149.25     23.99 o
   3  43   3       66.10       84.38     20.14 o
   4  43   3       29.70       18.52      7.76 o
   5  43   3       79.21       56.75     18.77 o
  -5  44   3       83.36       74.77     23.57 o
  -4  44   3      564.54      609.36     44.76 o
  -3  44   3      574.56      643.07     53.38 o
  -2  44   3      148.11      193.38     52.55 o
  -1  44   3        5.29        0.00     12.43 o
   0  44   3      112.15      123.09     25.26 o
   1  44   3       33.29       47.26      8.61 o
   2  44   3        8.58        7.92      5.71 o
   3  44   3      195.44      169.55     39.54 o
   4  44   3        1.88        0.47      5.22 o
   5  44   3      146.17       32.42     34.66 o
  -4  45   3       92.54       32.40     58.26 o
  -3  45   3        0.64        0.00     16.51 o
  -2  45   3       59.14       56.01     25.30 o
  -1  45   3        3.53       17.95      8.42 o
   0  45   3       67.57       45.98     10.23 o
   1  45   3      655.87      730.42     43.20 o
   2  45   3     1139.06     1247.55     39.57 o
   3  45   3        0.44        4.81      4.09 o
   4  45   3        0.62        6.80      3.88 o
  -3  46   3      703.31      773.59     50.68 o
  -2  46   3     1067.98     1280.05     78.20 o
  -1  46   3      363.28      397.40     30.23 o
   0  46   3      420.66      453.85     35.49 o
   1  46   3        1.90        3.17      6.14 o
   2  46   3      527.16      479.41     25.51 o
   3  46   3        9.67        4.15      6.65 o
  -2  47   3      215.21      153.17     62.52 o
  -1  47   3        2.28        8.34      5.19 o
   0  47   3      135.72       71.31     49.18 o
   1  47   3      410.06      424.00     29.56 o
   2  47   3       43.96       17.30     15.33 o
   0  48   3       10.69       12.74      4.56 o
   1  48   3        4.71        6.21      5.15 o
 -12   0   4     5753.22     6506.10    323.08 o
 -11   0   4       87.80      121.35     22.33 o
 -10   0   4     2027.70     2127.88     64.77 o
  -9   0   4     1171.01     1334.88     68.14 o
  -8   0   4     5237.42     5125.52    320.32 o
  -7   0   4    11896.26    12196.54    245.21 o
  -6   0   4      802.02      782.89     19.89 o
  -5   0   4      640.60      652.72     54.77 o
  -4   0   4      302.76      464.32     40.30 o
  -3   0   4     1885.30     2085.56     56.49 o
  -2   0   4    70447.78    73559.18   1347.70 o
  -1   0   4    20146.96    18563.85    919.07 o
   0   0   4    23860.98    23577.74   1173.73 o
   1   0   4    29683.84    30071.88    299.17 o
   2   0   4    23651.36    24004.03    312.41 o
   3   0   4     5849.19     6337.52    153.55 o
   4   0   4     1265.94     1230.96     56.50 o
   5   0   4     1166.22     1239.47     49.64 o
   6   0   4      298.94      290.26     27.45 o
   7   0   4      239.01      287.03     28.42 o
   8   0   4     3621.63     3396.28     75.40 o
   9   0   4       22.56       17.20      6.80 o
  10   0   4     1083.07     1138.02     46.03 o
  11   0   4      340.40      494.42     81.52 o
 -12   1   4      125.66       49.79     39.33 o
 -11   1   4       35.88       65.57     16.55 o
 -10   1   4      277.89      252.92     32.20 o
  -9   1   4      799.76      799.89     55.36 o
  -8   1   4     5902.85     6007.45    132.57 o
  -7   1   4      166.67      185.24     13.50 o
  -6   1   4     2104.97     2091.19     40.58 o
  -5   1   4      235.93      298.39     27.86 o
  -4   1   4     1141.09     1258.72     34.92 o
  -3   1   4     1203.40     1303.35     33.17 o
  -2   1   4     2904.13     3080.62     53.26 o
  -1   1   4       21.25        9.18      3.86 o
   0   1   4     5235.97     5212.10     87.08 o
   1   1   4        2.22        6.57      7.29 o
   2   1   4    30084.90    31893.74    164.94 o
   3   1   4      673.40      678.98     22.34 o
   4   1   4      232.56      263.65     26.25 o
   5   1   4        4.24       12.12     12.17 o
   6   1   4        9.86       13.38      4.50 o
   7   1   4       78.32       91.94      8.11 o
   8   1   4        6.00       10.87      5.16 o
   9   1   4       25.91       19.51      5.26 o
  10   1   4      597.80      679.76     49.53 o
  11   1   4        0.00        6.75     17.45 o
  12   1   4     1900.09     1954.01    101.05 o
 -12   2   4       15.29       12.17      5.90 o
 -11   2   4     1311.16     1362.92     37.23 o
 -10   2   4      345.59      341.18     21.76 o
  -9   2   4       42.38       28.75     10.09 o
  -8   2   4     6676.52     7021.85    129.07 o
  -7   2   4      113.85      108.66      8.58 o
  -6   2   4     3567.67     3624.01     50.36 o
  -5   2   4      291.04      269.44     25.32 o
  -4   2   4     1139.06     1248.88     34.86 o
  -3   2   4      876.75     1012.84     27.72 o
  -2   2   4        2.50       11.96      7.02 o
  -1   2   4    16638.42    16732.37    312.11 o
   0   2   4    10420.33    10670.40    166.85 o
   1   2   4     1021.44     1040.64     22.03 o
   2   2   4    45830.25    46542.88    495.57 o
   3   2   4       17.14       18.31      9.19 o
   4   2   4    11870.10    13454.53    177.51 o
   5   2   4       68.39       59.88     11.83 o
   6   2   4     1027.84     1022.97     33.89 o
   7   2   4     2381.44     2058.28     96.53 o
   8   2   4       39.19       34.10      4.82 o
   9   2   4      437.65      499.44     18.13 o
  10   2   4      579.36      596.26     21.82 o
  11   2   4        8.24       17.36      9.70 o
  12   2   4     1809.65     1811.41     94.40 o
 -12   3   4      805.99      948.06     39.66 o
 -11   3   4      104.24      140.87     16.35 o
 -10   3   4       48.86       64.79      8.77 o
  -9   3   4     1293.84     1290.56     34.51 o
  -8   3   4        0.23       19.78      6.88 o
  -7   3   4     2563.40     2683.90     51.77 o
  -6   3   4       68.56       79.54      6.02 o
  -5   3   4     1781.68     1807.89     40.15 o
  -4   3   4       21.34       19.29      9.04 o
  -3   3   4     2062.07     2072.59     47.52 o
  -2   3   4    39414.16    42599.84    461.29 o
  -1   3   4      865.54      803.34     15.08 o
   0   3   4    14869.36    15097.41    120.94 o
   1   3   4      297.56      292.15     20.22 o
   2   3   4     5230.18     5043.85     70.22 o
   3   3   4      322.92      275.34     45.03 o
   4   3   4       52.85       58.11      9.60 o
   5   3   4        0.71       13.26      9.34 o
   6   3   4        6.00       12.02      4.07 o
   7   3   4      773.40      763.84     20.88 o
   8   3   4    10701.90    10931.15    143.27 o
   9   3   4       11.42       18.63      5.20 o
  10   3   4     1607.21     1654.31     38.10 o
  11   3   4       99.60      151.66     36.93 o
  12   3   4      254.72      208.28     63.45 o
 -12   4   4       29.38       16.68      8.30 o
 -11   4   4      218.15      220.33     28.75 o
 -10   4   4      295.15      301.85     42.13 o
  -9   4   4      514.84      673.19     78.26 o
  -8   4   4      867.30      837.66     55.00 o
  -7   4   4     1156.00     1110.80     30.20 o
  -6   4   4       12.04       12.51      3.34 o
  -5   4   4      173.98      231.41     24.68 o
  -4   4   4       36.36       58.36      8.85 o
  -3   4   4      506.70      514.13     22.21 o
  -2   4   4     2419.66     2273.97     40.34 o
  -1   4   4     1137.04     1088.56     15.98 o
   0   4   4      679.12      659.23     18.82 o
   1   4   4       76.91       73.31     11.13 o
   2   4   4     5972.20     5851.37     86.97 o
   3   4   4     1190.25     1305.87     40.62 o
   4   4   4       60.53       53.86      8.44 o
   5   4   4      130.19      179.51     21.73 o
   6   4   4      542.89      564.00     15.58 o
   7   4   4      256.00      210.52     15.88 o
   8   4   4        1.10       15.33      4.11 o
   9   4   4      126.34      120.75     14.17 o
  10   4   4       19.45       11.21      4.44 o
  11   4   4      273.57      287.66     24.80 o
  12   4   4      265.04      147.14     82.35 o
 -12   5   4        2.19        1.74      6.48 o
 -11   5   4      914.46     1054.36     47.47 o
 -10   5   4      460.96      460.19     24.66 o
  -9   5   4       32.83       29.75      9.65 o
  -8   5   4     7988.78     8475.40    194.47 o
  -7   5   4     1952.76     1922.83     44.34 o
  -6   5   4      511.66      494.21     18.32 o
  -5   5   4      695.38      843.43     38.13 o
  -4   5   4       29.92       44.74      8.47 o
  -3   5   4      416.98      357.09     39.55 o
  -2   5   4     2844.09     3003.33     56.95 o
  -1   5   4     1654.05     1444.02     22.60 o
   0   5   4      701.19      667.58     17.91 o
   1   5   4       97.02       98.83     13.12 o
   2   5   4    14585.39    15642.68    120.26 o
   3   5   4      490.18      422.22     22.26 o
   4   5   4     1774.09     1918.96     58.68 o
   5   5   4     1770.73     2081.89     47.92 o
   6   5   4      969.70      926.14     27.93 o
   7   5   4    13810.95    14555.87    123.38 o
   8   5   4     1808.80     1790.49     42.32 o
   9   5   4       27.77        8.24      4.84 o
  10   5   4      627.00      591.37     34.78 o
  11   5   4      518.93      541.34     57.65 o
  12   5   4      409.25      376.03     29.80 o
 -12   6   4     1542.13     1529.92     82.04 o
 -11   6   4       32.26       32.05      6.34 o
 -10   6   4       76.39       79.11     11.62 o
  -9   6   4      207.07      222.35     29.15 o
  -8   6   4     2058.44     2002.58     52.12 o
  -7   6   4     4356.00     4144.90     69.68 o
  -6   6   4       43.03       52.86      5.17 o
  -5   6   4      459.67      444.21     39.54 o
  -4   6   4     4399.67     4591.41    136.95 o
  -3   6   4      742.56      800.92     25.71 o
  -2   6   4    50580.01    52162.17    880.03 o
  -1   6   4     5538.34     5377.87    101.12 o
   0   6   4      593.90      614.50     17.79 o
   1   6   4    18198.01    18503.22    177.88 o
   2   6   4    14407.20    14951.58     96.23 o
   3   6   4     8712.36     9514.69    177.92 o
   4   6   4        4.08       13.72     11.10 o
   5   6   4       57.30       46.55      5.46 o
   6   6   4      836.94      891.99     16.57 o
   7   6   4        4.88       11.50      3.51 o
   8   6   4     3309.70     3358.64     54.96 o
   9   6   4       51.98       39.91      8.26 o
  10   6   4       36.36       25.54      6.72 o
  11   6   4      582.74      587.18     43.01 o
  12   6   4      316.48      340.10     28.25 o
 -12   7   4       31.36       21.88      7.79 o
 -11   7   4      456.25      489.98     16.39 o
 -10   7   4      539.17      509.95     22.08 o
  -9   7   4       28.62       44.08      7.38 o
  -8   7   4        6.50       11.95      5.97 o
  -7   7   4      174.50      183.72     16.06 o
  -6   7   4      813.96      761.05     21.59 o
  -5   7   4      374.42      349.82     30.61 o
  -4   7   4     8193.87     8144.51    119.87 o
  -3   7   4      126.79      132.40     15.94 o
  -2   7   4    13544.30    14963.58    233.76 o
  -1   7   4     3596.40     3421.81     83.73 o
   0   7   4    13537.32    13968.03    179.95 o
   1   7   4     7555.09     7282.09    101.50 o
   2   7   4      144.00       99.28     14.39 o
   3   7   4     1062.76     1251.96     48.52 o
   4   7   4    10467.34    11400.84    219.00 o
   5   7   4      481.80      515.86     19.83 o
   6   7   4      344.10      338.28     22.03 o
   7   7   4      190.72      173.99     12.10 o
   8   7   4     1440.20     1351.27     77.54 o
   9   7   4       85.75       94.35     11.74 o
  10   7   4      250.59      250.09     37.89 o
  11   7   4      725.22      891.82     37.19 o
  12   7   4      325.44      292.80     58.36 o
 -12   8   4      342.99      336.84     28.97 o
 -11   8   4      159.52      103.05     23.96 o
 -10   8   4      879.12      872.43     24.32 o
  -9   8   4       33.18       47.27      7.66 o
  -8   8   4     3100.26     3024.91     82.75 o
  -7   8   4      422.71      405.03     31.44 o
  -6   8   4     1120.91     1123.69     17.13 o
  -5   8   4      110.46      160.87     13.30 o
  -4   8   4      161.80      180.17     19.65 o
  -3   8   4     6779.88     7966.53    102.57 o
  -2   8   4     7871.24     7886.73    265.77 o
  -1   8   4       16.81       55.04      8.46 o
   0   8   4    15077.38    15379.23    218.66 o
   1   8   4      154.01       83.30     19.46 o
   2   8   4    41518.14    44081.42    515.18 o
   3   8   4     4362.60     4521.24     93.91 o
   4   8   4     6440.06     7214.99    122.71 o
   5   8   4     4128.06     4141.66    125.98 o
   6   8   4      207.65      222.43     15.59 o
   7   8   4     3980.35     4049.77     53.24 o
   8   8   4      286.62      262.69     29.52 o
   9   8   4      745.29      758.31     30.84 o
  10   8   4      746.38      696.79     34.14 o
  11   8   4      141.61      106.31     38.99 o
  12   8   4     2037.62     2220.34    115.27 o
 -11   9   4      338.19      321.56     23.89 o
 -10   9   4      460.96      515.16     26.50 o
  -9   9   4        1.61       16.78      8.00 o
  -8   9   4     2036.72     2323.43     56.26 o
  -7   9   4        6.35        9.51      4.15 o
  -6   9   4      974.06      887.48     15.63 o
  -5   9   4      252.81      261.14     18.48 o
  -4   9   4     2611.21     2676.44     65.35 o
  -3   9   4        3.65       18.92      6.65 o
  -2   9   4     6603.19     6739.13    233.29 o
  -1   9   4     6728.92     6423.50    160.76 o
   0   9   4     1629.74     1526.88     28.39 o
   1   9   4     2681.17     2884.95     53.79 o
   2   9   4     2707.12     2711.84     61.09 o
   3   9   4      842.74     1048.27     28.91 o
   4   9   4     1139.06     1119.34     43.62 o
   5   9   4      121.66      141.34     14.95 o
   6   9   4      782.88      811.03     21.76 o
   7   9   4       92.93       82.01      8.09 o
   8   9   4      225.60      185.79     20.58 o
   9   9   4      973.44     1070.69     29.95 o
  10   9   4      159.01      116.30     20.23 o
  11   9   4        4.20        3.32      6.46 o
  12   9   4        0.03        3.73      5.92 o
 -11  10   4        4.12        4.60      6.34 o
 -10  10   4      648.21      645.87     40.97 o
  -9  10   4      378.30      537.49     53.31 o
  -8  10   4       32.72       41.39      8.83 o
  -7  10   4     1096.27     1094.02     30.01 o
  -6  10   4      739.84      674.90     21.94 o
  -5  10   4     2057.53     1953.59     42.19 o
  -4  10   4        0.18        9.24      9.73 o
  -3  10   4      298.60      332.31     28.03 o
  -2  10   4      312.23      203.08     28.66 o
  -1  10   4     1102.90      833.55     54.76 o
   0  10   4     7490.90     7652.39     97.31 o
   1  10   4     2668.76     2459.36     52.27 o
   2  10   4      343.36      314.73     21.09 o
   3  10   4     1093.62     1039.88     29.03 o
   4  10   4      612.07      704.55     56.60 o
   5  10   4     3922.52     4007.72     67.82 o
   6  10   4      331.97      345.90     22.22 o
   7  10   4       82.08      189.33     49.52 o
   8  10   4      409.25      360.80     50.06 o
   9  10   4       10.63       16.75      6.79 o
  10  10   4      290.36      272.10     33.86 o
  11  10   4      560.74      545.15     36.32 o
 -11  11   4      566.44      615.88     25.87 o
 -10  11   4        4.08        8.19      4.30 o
  -9  11   4      103.23      112.24     12.54 o
  -8  11   4      891.02      900.23     76.70 o
  -7  11   4     1571.33     1498.23     31.58 o
  -6  11   4      142.80      124.20     10.04 o
  -5  11   4      856.15      821.00     26.64 o
  -4  11   4     1371.22     1386.72     39.86 o
  -3  11   4      875.57     1142.13     32.46 o
  -2  11   4      441.84      395.87     33.41 o
  -1  11   4      956.66      818.69     27.22 o
   0  11   4      121.88      130.66     12.35 o
   1  11   4     1551.57     1424.15     42.06 o
   2  11   4     4316.49     4692.53     87.96 o
   3  11   4      126.79      168.24     25.77 o
   4  11   4      531.76      622.32     32.19 o
   5  11   4      398.00      388.74     29.75 o
   6  11   4     1541.35     1492.72     32.11 o
   7  11   4        2.07       11.54      4.90 o
   8  11   4      540.56      516.26     55.79 o
   9  11   4      149.82      205.37     28.57 o
  10  11   4      255.36      285.54     33.76 o
  11  11   4        0.96        4.37      5.03 o
 -11  12   4       79.03       76.35     15.25 o
 -10  12   4      182.52      188.42     21.69 o
  -9  12   4      510.31      621.15     48.33 o
  -8  12   4       57.61       64.47     12.19 o
  -7  12   4      117.72      116.19     10.43 o
  -6  12   4     1867.97     1925.71     31.17 o
  -5  12   4       54.61       53.61      5.08 o
  -4  12   4     1017.61     1105.29     43.73 o
  -3  12   4     1860.20     2082.67     50.55 o
  -2  12   4     1797.76     1825.40    147.31 o
  -1  12   4       99.20      100.39     13.12 o
   0  12   4     2886.91     2777.24     65.22 o
   1  12   4      900.60      848.92     84.04 o
   2  12   4      446.48      354.07     57.55 o
   3  12   4      577.44      580.07     28.54 o
   4  12   4     2940.89     2952.63     92.96 o
   5  12   4      181.98      192.83     14.99 o
   6  12   4      194.60      198.81     16.52 o
   7  12   4       24.50       18.55      3.96 o
   8  12   4       90.06       69.90     10.08 o
   9  12   4      867.30      956.18     33.63 o
  10  12   4      636.55      673.08     25.60 o
  11  12   4      123.65       98.01     36.04 o
 -11  13   4       56.85       41.98     14.90 o
 -10  13   4      143.52      143.73     16.49 o
  -9  13   4        9.86        8.30      8.59 o
  -8  13   4     1615.24     1596.73    139.87 o
  -7  13   4      250.59      272.83     22.46 o
  -6  13   4     2719.62     2712.16     39.24 o
  -5  13   4     2904.13     2945.65     47.58 o
  -4  13   4      626.00      668.08     31.61 o
  -3  13   4      450.29      480.87     36.03 o
  -2  13   4     1413.01     1615.48    108.66 o
  -1  13   4        3.10       14.63      9.97 o
   0  13   4     9804.96    10273.79    198.28 o
   1  13   4     2726.93     3006.74     92.01 o
   2  13   4       51.70       36.62      9.60 o
   3  13   4      256.64      316.70     52.90 o
   4  13   4       77.79       71.58     10.64 o
   5  13   4       14.29       15.33      4.65 o
   6  13   4     3773.64     3705.15    114.87 o
   7  13   4     1149.89     1073.50     27.52 o
   8  13   4     1727.23     1612.39    101.26 o
   9  13   4       20.70       34.16      7.76 o
  10  13   4      901.80      956.51     51.19 o
  11  13   4        2.66        4.53      4.88 o
 -11  14   4        0.27        6.92      5.04 o
 -10  14   4       40.45       24.01      6.79 o
  -9  14   4      929.03      887.18     62.56 o
  -8  14   4       75.86       48.44     10.26 o
  -7  14   4      440.16      480.26     28.73 o
  -6  14   4      112.57      106.58      9.35 o
  -5  14   4       84.82       62.49      7.17 o
  -4  14   4     1390.54     1377.62     24.26 o
  -3  14   4      516.20      623.57     31.77 o
  -2  14   4     2409.83     2187.84    183.15 o
  -1  14   4      208.22      257.39     31.83 o
   0  14   4      381.81      460.90     21.11 o
   1  14   4       11.16       10.62      9.88 o
   2  14   4     6551.28     6838.21    230.50 o
   3  14   4      653.31      700.46     43.65 o
   4  14   4      211.41      209.71     23.68 o
   5  14   4       83.36       79.53      6.63 o
   6  14   4     1140.41     1153.42     24.25 o
   7  14   4      451.56      384.25     34.18 o
   8  14   4      998.56     1070.78     91.35 o
   9  14   4      117.51      111.09     13.02 o
  10  14   4      161.29      168.64     23.79 o
  11  14   4        4.49        4.99      6.65 o
 -11  15   4      557.90      569.36     25.99 o
 -10  15   4        1.54        2.98      7.01 o
  -9  15   4     1242.56     1353.76     30.42 o
  -8  15   4       72.93       84.96     13.15 o
  -7  15   4      326.89      298.70     29.06 o
  -6  15   4      586.61      499.08     21.48 o
  -5  15   4      102.82       84.72      7.84 o
  -4  15   4     1051.06     1117.34     18.77 o
  -3  15   4     1437.93     1525.96     42.42 o
  -2  15   4      394.82      450.51     49.75 o
  -1  15   4      113.42      224.27     30.01 o
   0  15   4      169.78      205.12     19.63 o
   1  15   4      172.92      219.27     41.57 o
   2  15   4       85.75      105.69     20.71 o
   3  15   4      147.62      134.15     34.96 o
   4  15   4       10.37        6.87      5.32 o
   5  15   4      400.80      374.65     28.67 o
   6  15   4      300.68      268.54     21.63 o
   7  15   4     2010.63     1903.77     46.79 o
   8  15   4        9.80       12.68      4.85 o
   9  15   4      800.32      807.65     30.22 o
  10  15   4       18.84       17.57      7.34 o
  11  15   4      409.66      387.87     97.72 o
 -11  16   4       22.18       15.66      6.54 o
 -10  16   4        8.53       11.97      4.63 o
  -9  16   4       26.32       25.20      5.62 o
  -8  16   4      318.98      377.76     48.37 o
  -7  16   4     3098.04     2725.28     50.90 o
  -6  16   4      101.20      100.40      8.40 o
  -5  16   4     1765.68     1729.09     30.85 o
  -4  16   4      412.50      425.96     22.92 o
  -3  16   4      569.78      698.02     94.52 o
  -2  16   4       15.44       17.63      5.63 o
  -1  16   4     1756.45     1894.40     67.58 o
   0  16   4     2118.76     2155.78     47.06 o
   1  16   4    10911.89    11284.92    585.61 o
   2  16   4       13.40       11.11     12.80 o
   3  16   4    16228.21    17680.46    256.61 o
   4  16   4      363.66      385.65     29.45 o
   5  16   4      929.64      789.08     18.45 o
   6  16   4        0.50        6.16      5.37 o
   7  16   4      780.08      731.41     40.72 o
   8  16   4      113.85      107.37     13.01 o
   9  16   4      210.54      185.17     22.91 o
  10  16   4      487.97      488.42     47.22 o
  11  16   4      680.17      606.34     42.99 o
 -11  17   4       59.14       32.16      9.98 o
 -10  17   4      137.59      120.43     17.93 o
  -9  17   4      124.77      142.21     17.82 o
  -8  17   4        7.78       10.58      7.24 o
  -7  17   4     2816.42     2708.48     48.53 o
  -6  17   4        3.03        5.01      4.78 o
  -5  17   4        9.18       11.18      3.85 o
  -4  17   4      884.47      851.04     15.98 o
  -3  17   4        2.79       11.28      7.22 o
  -2  17   4        0.17       16.94     12.16 o
  -1  17   4     4288.94     4493.49    116.62 o
   0  17   4     2162.25     2111.65     63.92 o
   1  17   4      414.53      443.82     50.33 o
   2  17   4      457.53      430.07     63.81 o
   3  17   4      280.90      305.70     35.08 o
   4  17   4     1085.04     1056.31     28.59 o
   5  17   4      635.54      660.50     30.01 o
   6  17   4        2.04       10.71      4.28 o
   7  17   4        0.86       10.19      4.53 o
   8  17   4       13.62       14.38      7.32 o
   9  17   4      294.12      250.49     29.09 o
  10  17   4       31.58       30.48     13.06 o
  11  17   4       57.76       30.63     20.56 o
 -11  18   4      160.02      147.86     30.84 o
 -10  18   4      100.80       99.42     14.35 o
  -9  18   4      795.80      788.46     23.76 o
  -8  18   4      290.02      340.32     36.46 o
  -7  18   4      143.52       93.95     15.55 o
  -6  18   4     1521.78     1443.40     40.44 o
  -5  18   4     2671.86     2392.51     36.40 o
  -4  18   4       53.14       46.36      4.65 o
  -3  18   4    16348.18    16643.98    250.80 o
  -2  18   4       62.09       73.51     14.41 o
  -1  18   4     2658.43     2702.37     78.99 o
   0  18   4     1657.30     1527.64     46.91 o
   1  18   4     4845.55     5467.94    136.51 o
   2  18   4       19.18       11.85     17.62 o
   3  18   4      111.30      123.50     21.29 o
   4  18   4     1151.92      932.80     19.92 o
   5  18   4     3204.69     3032.73     50.27 o
   6  18   4      914.46      960.50     36.03 o
   7  18   4     5442.01     5385.10     92.41 o
   8  18   4      197.68      198.09     22.01 o
   9  18   4        6.00        9.24      6.94 o
  10  18   4        3.13        1.09      8.12 o
  11  18   4        8.76       18.12      9.35 o
 -11  19   4      263.41      223.53     12.57 o
 -10  19   4     1517.88     1674.85     38.07 o
  -9  19   4      748.02      753.37     22.18 o
  -8  19   4        4.54        7.97      6.07 o
  -7  19   4     1296.00     1237.85     96.90 o
  -6  19   4        6.30       16.98      5.22 o
  -5  19   4        0.61        7.39      5.94 o
  -4  19   4     1799.46     1598.55     36.48 o
  -3  19   4     1572.12     1583.06     42.71 o
  -2  19   4       69.39       69.09      9.07 o
  -1  19   4       24.60       20.00     10.98 o
   0  19   4      714.49      574.73     40.94 o
   1  19   4     2914.92     3157.51     86.34 o
   2  19   4       42.25       67.71     14.30 o
   3  19   4      562.64      601.68     25.07 o
   4  19   4       94.67       96.33     11.02 o
   5  19   4      326.52      250.74     21.79 o
   6  19   4      590.49      537.19     40.19 o
   7  19   4     3830.37     3523.05     99.13 o
   8  19   4      587.09      647.78     51.86 o
   9  19   4        2.66       11.67      6.43 o
  10  19   4        5.34        9.92      5.18 o
  11  19   4      115.35       60.31     24.08 o
 -11  20   4       26.94       13.38      7.56 o
 -10  20   4      258.89      285.04     37.31 o
  -9  20   4     1128.29     1100.60     23.29 o
  -8  20   4       45.97       39.52      7.28 o
  -7  20   4      341.88      281.00     39.62 o
  -6  20   4        1.14        8.09      5.95 o
  -5  20   4     2615.30     2506.29     36.96 o
  -4  20   4       78.68       66.10      6.29 o
  -3  20   4      304.50      231.60     17.86 o
  -2  20   4      209.67      228.38     18.47 o
  -1  20   4     1005.52      946.32     26.53 o
   0  20   4     3112.52     3187.88     96.79 o
   1  20   4     1880.96     1988.73     53.96 o
   2  20   4      100.60      112.15     12.10 o
   3  20   4      777.29      743.82     24.43 o
   4  20   4      176.09      199.15     22.54 o
   5  20   4     7897.88     7631.49     91.94 o
   6  20   4      358.72      370.41     42.62 o
   7  20   4      854.39      810.04     79.53 o
   8  20   4       47.47       63.94      9.95 o
   9  20   4      603.68      625.14     23.37 o
  10  20   4      101.81       79.18     15.54 o
  11  20   4      239.01      278.44     23.05 o
 -11  21   4      237.16      138.30     62.83 o
 -10  21   4      223.20      227.20     23.03 o
  -9  21   4     1434.14     1398.69     42.00 o
  -8  21   4        0.30       15.36      6.55 o
  -7  21   4      555.07      555.40     39.96 o
  -6  21   4     3001.94     3029.33     61.64 o
  -5  21   4     1593.61     1542.08     59.00 o
  -4  21   4       90.44       94.54      8.60 o
  -3  21   4     5342.15     4976.93     94.34 o
  -2  21   4      523.95      533.00     28.92 o
  -1  21   4       10.18       30.31      8.31 o
   0  21   4      286.29      275.10     19.27 o
   1  21   4     1751.42     1737.35     56.99 o
   2  21   4     1003.62      983.13     41.85 o
   3  21   4      642.62      598.21     21.78 o
   4  21   4      553.66      546.01     30.49 o
   5  21   4        0.35        7.25      5.18 o
   6  21   4      162.05      132.11     15.21 o
   7  21   4     1416.77     1318.54     25.30 o
   8  21   4       49.70       56.27      6.61 o
   9  21   4       14.67       14.86      5.98 o
  10  21   4        4.49        2.82      6.30 o
 -10  22   4       24.40       21.40      5.11 o
  -9  22   4      730.62      738.20     28.67 o
  -8  22   4      790.17      817.76     54.64 o
  -7  22   4      954.19      894.69     28.81 o
  -6  22   4      179.02      108.36     13.28 o
  -5  22   4      318.27      260.23     25.83 o
  -4  22   4        9.42        0.51      5.54 o
  -3  22   4        7.18        8.58      4.35 o
  -2  22   4      195.16      169.66     13.66 o
  -1  22   4     1489.19     1500.81     50.35 o
   0  22   4       82.08       94.14      8.92 o
   1  22   4      707.03      758.75     20.17 o
   2  22   4     1253.87     1162.16     34.91 o
   3  22   4      653.31      680.88     21.46 o
   4  22   4      437.65      383.23     24.31 o
   5  22   4       12.11       12.60      6.59 o
   6  22   4      647.70      592.12     64.24 o
   7  22   4      399.20      405.87     27.13 o
   8  22   4      558.38      542.35     20.46 o
   9  22   4      114.49       89.16     12.49 o
  10  22   4       29.70       26.92      6.24 o
 -10  23   4      261.47      161.19     38.30 o
  -9  23   4        5.90       13.65      5.16 o
  -8  23   4       16.89       20.62      7.53 o
  -7  23   4      166.67      157.34     16.15 o
  -6  23   4     1036.84     1010.50     65.09 o
  -5  23   4       12.89       23.77      5.28 o
  -4  23   4      471.76      439.74     26.06 o
  -3  23   4     1696.62     1530.62     30.47 o
  -2  23   4     2906.29     2804.61     51.39 o
  -1  23   4      545.22      533.26     37.70 o
   0  23   4     2325.17     2334.26     58.98 o
   1  23   4     8800.32     8628.31    152.58 o
   2  23   4      544.29      508.38     33.39 o
   3  23   4       75.52       74.89     11.39 o
   4  23   4      318.27      306.32     36.88 o
   5  23   4      106.50      133.84     16.17 o
   6  23   4       89.11       47.51      7.75 o
   7  23   4       21.25       20.33      5.82 o
   8  23   4      201.64      162.57     21.58 o
   9  23   4        7.29        5.44      5.97 o
  10  23   4      113.85       58.57     17.48 o
 -10  24   4      527.62      513.82     27.36 o
  -9  24   4      162.82      150.59     26.68 o
  -8  24   4       14.75        7.47      6.39 o
  -7  24   4     1592.81     1507.90     40.07 o
  -6  24   4       60.84       69.49     10.60 o
  -5  24   4     1054.30      934.46     54.33 o
  -4  24   4       57.61       44.42      5.62 o
  -3  24   4       67.90       68.30      7.92 o
  -2  24   4        3.28        7.91      5.71 o
  -1  24   4        8.94       11.39      5.12 o
   0  24   4     6985.62     7096.94    116.62 o
   1  24   4       93.90       85.41      8.88 o
   2  24   4      102.41      134.69     13.27 o
   3  24   4     1716.44     1697.77     50.24 o
   4  24   4       42.51       67.73      8.44 o
   5  24   4      628.00      598.96     48.60 o
   6  24   4       95.26       71.88     10.59 o
   7  24   4      550.37      576.39     32.01 o
   8  24   4        0.28        0.00      6.44 o
   9  24   4      400.40      381.48     17.16 o
  10  24   4      487.53      455.92     22.75 o
 -10  25   4       52.56       39.68     14.63 o
  -9  25   4      521.67      570.98     22.54 o
  -8  25   4      934.52      852.80     72.23 o
  -7  25   4      306.60      298.42     29.18 o
  -6  25   4        0.00        5.20      5.37 o
  -5  25   4      453.26      425.73     38.11 o
  -4  25   4     1124.26      991.97     36.40 o
  -3  25   4      350.81      275.39     25.89 o
  -2  25   4       11.83       14.19      5.51 o
  -1  25   4        6.35        8.04      6.04 o
   0  25   4       13.32       16.30      5.85 o
   1  25   4       87.05       81.57     11.85 o
   2  25   4     1633.78     1613.00     32.79 o
   3  25   4      158.00      164.18     19.02 o
   4  25   4      116.64      118.54     14.63 o
   5  25   4      578.88      593.50     58.82 o
   6  25   4      500.42      493.80     71.56 o
   7  25   4       12.82       21.55      5.46 o
   8  25   4      413.72      385.48     21.56 o
   9  25   4       75.00       59.35     10.70 o
  10  25   4       83.72       38.73     14.59 o
 -10  26   4        3.39        9.24      4.24 o
  -9  26   4      285.27      325.69     26.20 o
  -8  26   4       74.13       61.94     10.70 o
  -7  26   4     1671.17     1587.47     45.67 o
  -6  26   4        0.85        5.19      5.96 o
  -5  26   4     2065.70     2140.99     54.56 o
  -4  26   4       39.69       38.90      6.64 o
  -3  26   4      233.78      206.71     18.82 o
  -2  26   4     2132.59     1966.52     29.20 o
  -1  26   4     6177.96     6005.08     97.53 o
   0  26   4       48.16       62.44      8.82 o
   1  26   4     1075.84     1117.21     35.40 o
   2  26   4        0.86        5.99      4.69 o
   3  26   4       70.22       66.64      9.35 o
   4  26   4        2.31        9.32      7.85 o
   5  26   4     1870.56     1945.07    101.65 o
   6  26   4       26.01       46.54     10.81 o
   7  26   4      416.16      457.77     61.18 o
   8  26   4      145.93      172.89     17.34 o
   9  26   4        3.65        9.61      3.85 o
 -10  27   4      177.16       78.00     78.82 o
  -9  27   4     1590.41     1831.17     57.06 o
  -8  27   4      350.81      395.91     65.41 o
  -7  27   4       81.54       87.94     10.67 o
  -6  27   4       41.60       35.55      7.63 o
  -5  27   4     2960.45     2780.68     93.22 o
  -4  27   4       66.75       82.27      9.38 o
  -3  27   4     2529.08     2496.36     50.70 o
  -2  27   4      681.73      715.66     23.71 o
  -1  27   4      201.92      171.71     20.21 o
   0  27   4       32.49       39.09      8.82 o
   1  27   4     1342.49     1310.53     50.82 o
   2  27   4      428.49      494.15     36.49 o
   3  27   4      139.71      131.84     14.43 o
   4  27   4      219.04      236.74     26.12 o
   5  27   4     7880.11     7888.36    199.13 o
   6  27   4        4.71        3.43      7.67 o
   7  27   4     1809.65     1919.20     48.20 o
   8  27   4      106.71      115.12     13.90 o
   9  27   4        8.41        9.15      5.20 o
  -9  28   4      211.99      229.10     28.53 o
  -8  28   4      587.58      527.50     25.70 o
  -7  28   4      284.26      275.51     34.32 o
  -6  28   4      122.10      162.26     20.49 o
  -5  28   4     8830.36     8898.03    201.77 o
  -4  28   4       45.43       45.96      8.68 o
  -3  28   4     9972.02    10199.25    215.55 o
  -2  28   4      529.00      561.40     39.59 o
  -1  28   4     3795.79     3455.11     64.19 o
   0  28   4      128.37      139.82     18.93 o
   1  28   4      295.15      271.78     28.62 o
   2  28   4      107.33      180.52     21.25 o
   3  28   4      992.25      972.74     42.90 o
   4  28   4      405.22      343.19     46.21 o
   5  28   4     5126.56     5284.76    136.26 o
   6  28   4      213.16      207.64     26.13 o
   7  28   4     1876.62     2097.27     39.88 o
   8  28   4       72.42       75.31      9.54 o
   9  28   4      414.94      451.75     20.71 o
  -9  29   4      554.13      620.10     25.87 o
  -8  29   4        1.19        9.12      8.12 o
  -7  29   4        0.16        0.06      5.42 o
  -6  29   4      251.22      249.85     34.08 o
  -5  29   4      336.36      393.95     41.09 o
  -4  29   4      571.21      488.17     53.42 o
  -3  29   4      148.35      197.81     24.20 o
  -2  29   4      836.37      767.81     43.50 o
  -1  29   4        2.25        5.24      7.39 o
   0  29   4     1734.72     1867.32    101.56 o
   1  29   4      444.79      469.34     43.24 o
   2  29   4      813.96      806.56     67.34 o
   3  29   4     1659.75     1522.00    100.49 o
   4  29   4       10.89       13.02      7.95 o
   5  29   4       46.10       57.74      9.73 o
   6  29   4      297.91      312.63     39.46 o
   7  29   4       19.98      114.83     49.85 o
   8  29   4      125.22       90.04     16.43 o
   9  29   4      219.34      247.55     16.11 o
  -9  30   4        7.67        4.46      5.18 o
  -8  30   4       63.04       58.02     10.51 o
  -7  30   4       25.20       11.08      5.86 o
  -6  30   4       42.51       49.77      7.26 o
  -5  30   4     3335.06     3612.11     70.73 o
  -4  30   4      289.34      238.45     39.95 o
  -3  30   4      289.68      247.41     46.26 o
  -2  30   4       13.32       22.92      5.94 o
  -1  30   4       78.50       72.23     10.52 o
   0  30   4      916.88      972.21     78.65 o
   1  30   4       21.81       14.54     10.05 o
   2  30   4        1.96       19.03     11.54 o
   3  30   4        4.28       25.26      9.49 o
   4  30   4       79.57       90.16     18.49 o
   5  30   4     3082.47     3272.87     79.76 o
   6  30   4      372.88      409.32     46.34 o
   7  30   4        6.81        7.39      4.99 o
   8  30   4       69.56       44.45      8.58 o
   9  30   4       98.60       32.19     15.98 o
  -9  31   4      114.49       42.62     20.54 o
  -8  31   4       16.24       11.42      8.78 o
  -7  31   4      246.18      220.02     27.38 o
  -6  31   4      346.33      350.11     44.83 o
  -5  31   4       24.01       37.07      8.24 o
  -4  31   4     1038.13      969.06     28.23 o
  -3  31   4      813.96      722.41     54.83 o
  -2  31   4      370.56      360.47     46.41 o
  -1  31   4      863.18      858.99     54.77 o
   0  31   4      364.43      392.63     76.03 o
   1  31   4      179.02      230.79     33.46 o
   2  31   4      149.33      188.09     40.09 o
   3  31   4     1168.96     1080.40    110.09 o
   4  31   4      309.41      318.57     43.10 o
   5  31   4     2128.90     2153.87     58.92 o
   6  31   4      212.87      231.63     24.78 o
   7  31   4       50.98       70.37     12.37 o
   8  31   4        0.07        0.39      4.11 o
   9  31   4        1.39        4.77      3.93 o
  -9  32   4        3.13        0.00      6.59 o
  -8  32   4       80.82       97.88     34.21 o
  -7  32   4       37.82       15.39      5.14 o
  -6  32   4        0.02        4.72      4.68 o
  -5  32   4        0.12        8.42      7.17 o
  -4  32   4      120.12      159.61     17.46 o
  -3  32   4     2189.30     1983.10     61.36 o
  -2  32   4     2268.62     2327.41     75.99 o
  -1  32   4      295.15      324.57     49.38 o
   0  32   4       70.73       55.68     11.98 o
   1  32   4       13.91       17.33      6.78 o
   2  32   4     2674.96     2569.89     81.40 o
   3  32   4      334.89      298.10     58.23 o
   4  32   4       86.30      107.14     16.47 o
   5  32   4      144.00      161.16     23.89 o
   6  32   4        2.69        9.47      6.01 o
   7  32   4       17.39       24.82      5.74 o
   8  32   4      729.00      787.48     27.73 o
  -8  33   4       35.76       46.63     13.83 o
  -7  33   4      825.41      847.89     31.93 o
  -6  33   4       18.75       29.02      7.18 o
  -5  33   4        7.73       11.55      4.50 o
  -4  33   4      162.56      159.98     18.93 o
  -3  33   4      398.80      519.71     54.01 o
  -2  33   4     1020.16      939.99     83.73 o
  -1  33   4       32.83       37.09      6.98 o
   0  33   4      443.52      362.37     74.53 o
   1  33   4     9009.81     8690.25    320.06 o
   2  33   4      258.57      285.00     58.65 o
   3  33   4     2161.32     2294.05     69.01 o
   4  33   4       27.14       13.87      9.57 o
   5  33   4      163.84      217.36     24.01 o
   6  33   4      130.19      158.10     22.68 o
   7  33   4      417.38      455.78     44.71 o
   8  33   4      262.12      229.29     13.69 o
  -8  34   4        4.54        4.30      4.23 o
  -7  34   4      266.02      313.28     26.29 o
  -6  34   4        2.31        5.08      7.48 o
  -5  34   4      322.92      292.79     37.60 o
  -4  34   4      314.00      277.22     26.31 o
  -3  34   4      145.93      181.53     26.55 o
  -2  34   4      616.03      592.75     50.46 o
  -1  34   4       17.14       37.30      8.17 o
   0  34   4        2.37        6.94      9.97 o
   1  34   4     1876.62     1890.39    276.51 o
   2  34   4        8.35        0.00     11.74 o
   3  34   4     2186.50     2194.90     61.76 o
   4  34   4        4.20       17.49      9.99 o
   5  34   4       25.10       35.94     10.50 o
   6  34   4      458.39      483.48     24.69 o
   7  34   4      242.74      240.94     23.38 o
   8  34   4       85.38       28.20     21.87 o
  -8  35   4      220.23      219.71     16.48 o
  -7  35   4        8.76       11.06      5.54 o
  -6  35   4       29.16       32.13      7.33 o
  -5  35   4      262.12      264.50     38.73 o
  -4  35   4      818.53      893.85     54.85 o
  -3  35   4      425.18      451.56     50.47 o
  -2  35   4      452.84      453.53     53.31 o
  -1  35   4       43.82       27.55     10.63 o
   0  35   4      843.90      922.13     56.74 o
   1  35   4       96.43      127.61     33.61 o
   2  35   4      968.45     1081.26     41.39 o
   3  35   4        5.02       15.02      9.35 o
   4  35   4      765.08      721.60     70.48 o
   5  35   4      220.23      218.30     27.95 o
   6  35   4      249.01      298.57     45.62 o
   7  35   4       10.82        9.83      6.61 o
   8  35   4      141.85       74.90     30.59 o
  -8  36   4        5.02        0.80      4.19 o
  -7  36   4      213.16      146.52     54.55 o
  -6  36   4      295.84      249.37     39.29 o
  -5  36   4        2.59        6.02     16.01 o
  -4  36   4      784.56      854.29     27.31 o
  -3  36   4     1116.90     1162.47     55.01 o
  -2  36   4      435.56      577.26     72.82 o
  -1  36   4     4563.00     4996.55    118.24 o
   0  36   4       73.79      121.15     14.75 o
   1  36   4     1505.44     1558.36     79.67 o
   2  36   4       41.34       67.57     11.58 o
   3  36   4       38.19       17.62      8.63 o
   4  36   4       49.14       45.19      9.83 o
   5  36   4       73.27      105.83     15.18 o
   6  36   4     1485.33     1688.90     43.96 o
   7  36   4      635.54      786.08     23.24 o
   8  36   4        1.02        2.97      5.40 o
  -7  37   4       28.20       17.70     11.22 o
  -6  37   4       85.56       90.78     17.93 o
  -5  37   4      450.29      464.44     27.82 o
  -4  37   4      144.72      206.24     32.27 o
  -3  37   4      182.79      240.38     31.10 o
  -2  37   4       18.49       12.08     12.18 o
  -1  37   4     1914.06     2158.58     84.47 o
   0  37   4     1353.50     1483.95     65.99 o
   1  37   4     1213.13     1291.44     79.29 o
   2  37   4       75.34       73.25     12.16 o
   3  37   4      185.78      238.73     36.79 o
   4  37   4      318.98      373.12     55.60 o
   5  37   4       28.62       24.38      9.03 o
   6  37   4      409.66      465.40     20.03 o
   7  37   4       79.74       35.82     11.61 o
  -7  38   4       29.48       20.44      7.78 o
  -6  38   4       24.01       37.30     12.25 o
  -5  38   4       80.46       62.62     30.32 o
  -4  38   4       10.56       21.28     27.20 o
  -3  38   4      311.88      406.97     45.00 o
  -2  38   4       40.58       40.51     11.49 o
  -1  38   4       20.70       31.18     10.48 o
   0  38   4      458.82      479.93     34.05 o
   1  38   4      476.99      570.60     40.22 o
   2  38   4      117.72      115.08     20.78 o
   3  38   4       24.60       25.92      8.14 o
   4  38   4       10.50       12.07      7.77 o
   5  38   4      213.45      221.43     31.60 o
   6  38   4      119.03       75.84     22.67 o
   7  38   4      400.40      365.48     15.79 o
  -7  39   4      826.56      902.31     55.66 o
  -6  39   4      757.90      842.49     36.59 o
  -5  39   4        8.35        8.60      9.71 o
  -4  39   4       23.72       33.13     14.02 o
  -3  39   4      129.05      134.24     37.83 o
  -2  39   4       44.76       39.34     11.60 o
  -1  39   4       54.02       55.48     10.17 o
   0  39   4      621.01      679.29     37.88 o
   1  39   4     1007.43      939.45     33.95 o
   2  39   4       56.70       67.91     12.87 o
   3  39   4      271.26      245.84     38.50 o
   4  39   4     1628.12     1941.55     50.74 o
   5  39   4        0.56       11.60      4.82 o
   6  39   4      215.50      196.90     43.92 o
   7  39   4        6.81        5.97      4.26 o
  -6  40   4       64.48       31.72     13.67 o
  -5  40   4      153.02       78.22     42.39 o
  -4  40   4        4.00        8.02      6.24 o
  -3  40   4      106.71      129.57     29.24 o
  -2  40   4        0.07        0.00     12.31 o
  -1  40   4      219.93      274.50     42.45 o
   0  40   4      327.61      394.11     46.63 o
   1  40   4      128.14       93.92     13.83 o
   2  40   4       28.94       46.01     10.78 o
   3  40   4      306.25      274.36     49.06 o
   4  40   4       25.70       21.22      6.34 o
   5  40   4       40.07       17.57      6.36 o
   6  40   4      329.79      274.59     16.67 o
  -6  41   4      135.26      132.71     75.19 o
  -5  41   4       47.89       32.32     18.56 o
  -4  41   4      710.22      752.36     68.64 o
  -3  41   4       77.79       72.61     13.67 o
  -2  41   4       28.62       22.83      7.63 o
  -1  41   4       47.89       63.05     25.18 o
   0  41   4      582.74      664.53     31.01 o
   1  41   4      183.33      175.84     27.88 o
   2  41   4      535.46      613.64     21.30 o
   3  41   4      402.40      442.52     27.99 o
   4  41   4        1.08        5.95      5.04 o
   5  41   4       34.22       18.28      9.12 o
   6  41   4      290.70      257.37     20.81 o
  -5  42   4        0.00        1.89      5.99 o
  -4  42   4      367.11      419.53     45.49 o
  -3  42   4        1.30       20.21     10.49 o
  -2  42   4      702.25      759.95     44.59 o
  -1  42   4       69.06       73.76     16.56 o
   0  42   4       16.97       23.70      6.96 o
   1  42   4      223.20      192.16     38.36 o
   2  42   4     1524.90     1614.32     46.41 o
   3  42   4       92.54       79.81     13.51 o
   4  42   4       59.14       48.06     21.23 o
   5  42   4       12.96        3.15      7.87 o
  -5  43   4      279.89      298.34     27.42 o
  -4  43   4      397.20      400.40     32.92 o
  -3  43   4      831.75      843.80     99.80 o
  -2  43   4       24.40       44.65     10.12 o
  -1  43   4       15.13       24.48      7.52 o
   0  43   4      370.95      252.36     67.96 o
   1  43   4       27.77       30.59      8.16 o
   2  43   4      275.56      297.35     29.97 o
   3  43   4      404.81      474.32     22.38 o
   4  43   4       46.24       28.43     11.02 o
   5  43   4       89.30       34.84     13.40 o
  -4  44   4      761.21      718.30     47.56 o
  -3  44   4       47.75       32.39      8.93 o
  -2  44   4      177.16      201.44     60.59 o
  -1  44   4      525.78      429.48     54.63 o
   0  44   4        8.88       14.44      6.13 o
   1  44   4       15.21       16.06      6.34 o
   2  44   4        9.80        5.44      8.21 o
   3  44   4      116.86       77.09     24.41 o
   4  44   4      194.04      171.15     29.83 o
  -4  45   4      105.88       18.48     45.49 o
  -3  45   4      198.81      187.55     61.37 o
  -2  45   4        1.42        0.00     15.47 o
  -1  45   4        1.02       14.30      9.65 o
   0  45   4        4.88        1.89     12.26 o
   1  45   4       59.60       53.47     10.64 o
   2  45   4        7.08        4.00      5.76 o
   3  45   4        0.25        0.87      4.67 o
  -3  46   4       15.21        3.43     14.02 o
  -2  46   4      145.68       30.73     50.78 o
  -1  46   4       15.44       18.21      9.40 o
   0  46   4      152.03      183.43     44.39 o
   1  46   4      254.72      249.52     51.53 o
   2  46   4      335.99      342.13     27.21 o
   3  46   4       84.27       32.03     19.21 o
  -1  47   4      318.98      298.34     18.32 o
   0  47   4        7.95        0.09      6.16 o
   1  47   4        9.30        3.49      5.34 o
 -11   1   5      207.65      240.02     21.06 o
 -10   1   5      164.35      171.79     21.24 o
  -9   1   5      455.82      461.68     48.93 o
  -8   1   5      434.72      403.40     55.62 o
  -7   1   5      765.08      720.07     17.82 o
  -6   1   5        6.05       13.34      3.78 o
  -5   1   5      253.76      301.33     20.39 o
  -4   1   5     2923.56     2956.79     69.94 o
  -3   1   5     5835.43     6290.53    109.67 o
  -2   1   5     1921.07     1992.14     63.39 o
  -1   1   5      123.65      119.72     14.79 o
   0   1   5      146.89      127.69     23.52 o
   1   1   5    20698.58    20875.29    640.15 o
   2   1   5     2615.30     2777.99     58.20 o
   3   1   5     1836.12     1940.67     67.77 o
   4   1   5      206.78      202.55     26.72 o
   5   1   5      629.01      696.17     18.02 o
   6   1   5     2220.29     2250.86     35.11 o
   7   1   5      240.56      243.01     19.31 o
   8   1   5      850.89      841.66     90.90 o
   9   1   5      197.40      213.53     29.79 o
  10   1   5        6.97       17.20      5.15 o
  11   1   5      827.14      875.96     48.71 o
 -11   2   5      867.30      865.60     32.12 o
 -10   2   5       61.00       60.09     13.33 o
  -9   2   5      328.70      379.30     51.42 o
  -8   2   5     1340.29     1351.91     97.23 o
  -7   2   5       96.04      157.25     40.30 o
  -6   2   5     1736.39     1805.84     26.36 o
  -5   2   5      613.06      713.42     16.65 o
  -4   2   5     1234.82     1272.17     36.13 o
  -3   2   5     1347.62     1325.79     35.93 o
  -2   2   5     5862.96     6257.16    146.63 o
  -1   2   5    26008.01    25970.99    481.44 o
   0   2   5       98.21      132.81     16.24 o
   1   2   5     6993.98     6915.53     99.77 o
   2   2   5    11702.91    12885.55    177.07 o
   3   2   5     2127.98     2117.58     56.07 o
   4   2   5     1343.22     1401.56     37.59 o
   5   2   5       16.40       27.94      4.06 o
   6   2   5        6.71       13.35      5.14 o
   7   2   5      370.56      329.52     27.88 o
   8   2   5      163.33      142.23     22.71 o
   9   2   5      413.72      390.58     38.30 o
  10   2   5       11.29       14.85      5.93 o
  11   2   5      162.82      212.71     49.64 o
 -11   3   5      256.32      261.37     24.76 o
 -10   3   5        8.58       14.31      4.80 o
  -9   3   5      588.55      638.80     75.48 o
  -8   3   5        6.92       11.90      5.08 o
  -7   3   5     2528.08     2615.36     35.94 o
  -6   3   5      781.76      749.73     19.80 o
  -5   3   5      102.41      121.38      9.46 o
  -4   3   5      421.07      364.21     49.67 o
  -3   3   5       62.25       61.16     12.85 o
  -2   3   5     2317.46     2362.98     51.48 o
  -1   3   5     3671.15     3465.71     96.29 o
   0   3   5      206.21      239.50     34.18 o
   1   3   5     5069.44     4986.87     98.24 o
   2   3   5       88.74       75.81     12.58 o
   3   3   5      141.85      145.22     24.96 o
   4   3   5      661.00      652.19     27.48 o
   5   3   5      116.42      140.83     10.43 o
   6   3   5      189.34      195.27     16.57 o
   7   3   5      890.43      903.70     23.42 o
   8   3   5      406.43      359.39     55.24 o
   9   3   5        0.08        2.47      6.56 o
  10   3   5       26.63       35.54      7.79 o
  11   3   5      385.34      433.27     47.27 o
 -11   4   5        0.00        3.88      5.49 o
 -10   4   5      372.10      390.64     43.14 o
  -9   4   5        1.19       12.04      6.12 o
  -8   4   5      325.08      287.83     39.86 o
  -7   4   5       34.93       48.94      5.27 o
  -6   4   5      435.14      446.82     29.60 o
  -5   4   5       59.44       83.23      7.51 o
  -4   4   5      157.00      210.99     20.90 o
  -3   4   5      650.76      639.51     29.98 o
  -2   4   5     5169.61     5461.24     93.83 o
  -1   4   5      360.62      379.23     15.03 o
   0   4   5     1167.59     1234.65     30.82 o
   1   4   5     4946.31     5276.51     88.39 o
   2   4   5     1228.50     1290.33     34.37 o
   3   4   5     4944.90     5112.91    170.31 o
   4   4   5     2766.76     2961.03     83.24 o
   5   4   5        1.21        5.92      3.26 o
   6   4   5      215.50      251.87     18.18 o
   7   4   5      849.72      867.45     47.76 o
   8   4   5     3431.62     3623.90     70.89 o
   9   4   5      559.32      556.48     22.11 o
  10   4   5      340.03      309.26     22.57 o
  11   4   5      641.10      661.53     49.04 o
 -11   5   5      189.06      229.22     29.33 o
 -10   5   5      269.94      253.54     33.67 o
  -9   5   5      492.40      483.19     30.97 o
  -8   5   5      299.64      270.15     35.89 o
  -7   5   5      173.19      159.91     10.86 o
  -6   5   5      405.62      462.78     23.24 o
  -5   5   5        7.02        9.93      4.31 o
  -4   5   5      275.56      248.98     22.80 o
  -3   5   5    13005.12    12978.92    171.41 o
  -2   5   5     5414.02     5619.48     95.81 o
  -1   5   5      297.56      315.35     24.10 o
   0   5   5     8366.76     9058.41    111.83 o
   1   5   5      203.35      222.14     30.46 o
   2   5   5      792.42      859.28     41.03 o
   3   5   5      276.56      327.80     63.93 o
   4   5   5       17.06       25.75     11.48 o
   5   5   5        2.31        6.55      3.50 o
   6   5   5      965.97     1013.78     27.89 o
   7   5   5      641.61      728.67     60.58 o
   8   5   5     1599.20     1554.90     91.41 o
   9   5   5     1116.90     1148.66     46.87 o
  10   5   5      351.94      381.64     63.44 o
  11   5   5       29.38       26.99      9.57 o
 -11   6   5       36.36       45.59     23.50 o
 -10   6   5      240.87      279.72     44.44 o
  -9   6   5      305.55      355.97     50.70 o
  -8   6   5     1335.90     1215.23     74.74 o
  -7   6   5        3.24        9.04      4.67 o
  -6   6   5      306.60      339.02     18.58 o
  -5   6   5     1022.08      973.74     21.59 o
  -4   6   5     3332.75     3660.76     56.22 o
  -3   6   5      246.49      249.69     27.94 o
  -2   6   5      719.31      670.99     21.67 o
  -1   6   5     1096.93      976.31     24.23 o
   0   6   5      642.62      688.36     23.65 o
   1   6   5     3891.26     3903.54     77.35 o
   2   6   5     2933.31     3223.70     80.51 o
   3   6   5      992.88      919.73     39.66 o
   4   6   5     1140.41     1159.00     57.22 o
   5   6   5      115.78      141.02     11.67 o
   6   6   5     1229.90     1213.27     19.76 o
   7   6   5      488.85      468.13     45.72 o
   8   6   5      422.71      425.56     55.94 o
   9   6   5        0.12        7.62      7.72 o
  10   6   5      179.02      152.30     19.36 o
  11   6   5      711.82      753.79     51.35 o
 -11   7   5       35.88       25.85      5.23 o
 -10   7   5      327.25      329.34     26.27 o
  -9   7   5       10.05        8.04      6.49 o
  -8   7   5      305.55      274.80     31.78 o
  -7   7   5     1001.72     1029.43     38.88 o
  -6   7   5       94.67      106.60      7.91 o
  -5   7   5     3837.80     3836.13     56.14 o
  -4   7   5     4763.76     5023.07    122.07 o
  -3   7   5     2699.84     2732.42     85.57 o
  -2   7   5       10.11       15.01      6.40 o
  -1   7   5       84.46       96.05     10.96 o
   0   7   5     1314.06     1386.58     36.54 o
   1   7   5     3863.87     3918.83     96.25 o
   2   7   5     3958.93     4107.90     93.82 o
   3   7   5       17.14       15.45     15.90 o
   4   7   5      170.82      214.77     39.93 o
   5   7   5     4258.87     4405.98     69.70 o
   6   7   5     2573.53     2547.96     42.39 o
   7   7   5        3.31        3.89      5.72 o
   8   7   5      407.64      412.99     60.94 o
   9   7   5      409.25      424.94     38.93 o
  10   7   5       42.77       43.37      9.65 o
  11   7   5      652.29      641.17     36.23 o
 -11   8   5      200.79      196.63     29.82 o
 -10   8   5      150.55      168.97     20.83 o
  -9   8   5        7.18       17.35      7.25 o
  -8   8   5      816.24      846.84     49.87 o
  -7   8   5      416.16      377.83     27.73 o
  -6   8   5     1242.56     1129.38     20.35 o
  -5   8   5     3073.59     2974.42     48.73 o
  -4   8   5      131.56      136.02     19.86 o
  -3   8   5      457.53      583.34     71.40 o
  -2   8   5     1307.55     1234.12     52.09 o
  -1   8   5      683.82      658.49     23.95 o
   0   8   5      344.47      408.21     25.25 o
   1   8   5      202.78      290.79     40.21 o
   2   8   5      155.75      102.60     17.00 o
   3   8   5     3201.30     3358.10    101.39 o
   4   8   5      638.07      610.30     91.61 o
   5   8   5     1551.57     1258.14     36.12 o
   6   8   5     1015.70      968.84     20.77 o
   7   8   5       68.72       87.59      8.48 o
   8   8   5      799.19      836.22     88.98 o
   9   8   5       13.69       18.35      4.81 o
  10   8   5      144.00      148.79     31.72 o
  11   8   5      842.74      853.80     48.13 o
 -11   9   5      126.34       70.63     21.61 o
 -10   9   5        1.59        5.24      4.61 o
  -9   9   5       74.82       73.54     11.94 o
  -8   9   5     1117.56     1024.35     72.95 o
  -7   9   5        3.39       17.06      5.98 o
  -6   9   5       98.80       94.54      7.46 o
  -5   9   5      181.98      182.52     12.22 o
  -4   9   5      476.11      488.97     24.09 o
  -3   9   5     7084.59     7268.39    120.40 o
  -2   9   5      778.41      822.75     31.34 o
  -1   9   5     3667.51     3656.02    112.87 o
   0   9   5     1958.06     1952.96     49.53 o
   1   9   5      986.59      991.85     30.56 o
   2   9   5     4686.77     5096.79    109.67 o
   3   9   5      309.06      366.37     73.18 o
   4   9   5      655.87      717.70     30.89 o
   5   9   5      147.62      165.62     13.53 o
   6   9   5      271.92      286.53     18.68 o
   7   9   5        5.86       23.19      5.67 o
   8   9   5       22.56       30.49      5.74 o
   9   9   5       54.02       59.53      7.33 o
  10   9   5       46.79       41.08      6.02 o
  11   9   5      128.37       67.53     38.22 o
 -11  10   5       56.40       47.83     11.63 o
 -10  10   5      142.56      138.56     17.44 o
  -9  10   5      169.26      202.75     24.08 o
  -8  10   5       20.79       31.74      5.03 o
  -7  10   5     5301.30     5363.35    131.10 o
  -6  10   5       40.20       57.24      6.11 o
  -5  10   5     1790.98     1776.91     34.87 o
  -4  10   5      913.25      773.74     19.76 o
  -3  10   5      587.09      614.80     68.92 o
  -2  10   5     5745.64     5539.62    119.96 o
  -1  10   5     1194.39     1100.88     31.06 o
   0  10   5     3251.28     3356.38     82.10 o
   1  10   5      222.61      239.00     44.72 o
   2  10   5     3012.91     3012.07     77.27 o
   3  10   5    19124.12    20325.29    379.10 o
   4  10   5       16.48       19.75      6.12 o
   5  10   5       93.12       78.75      9.05 o
   6  10   5       72.25       56.95      6.36 o
   7  10   5       73.96       62.00      9.08 o
   8  10   5      293.09      187.35     27.61 o
   9  10   5       20.88       24.52      6.51 o
  10  10   5      239.63      228.23     32.96 o
  11  10   5      781.20      885.85    107.80 o
 -11  11   5       53.73       27.88      9.81 o
 -10  11   5        0.00        1.43      5.82 o
  -9  11   5      271.26      313.76     35.44 o
  -8  11   5      236.24      226.49     24.02 o
  -7  11   5      759.55      753.37     47.25 o
  -6  11   5      592.92      556.74     17.99 o
  -5  11   5      220.23      241.24     15.52 o
  -4  11   5      314.35      296.07     27.00 o
  -3  11   5     2014.21     2100.30     55.95 o
  -2  11   5     1542.13     1838.71     59.52 o
  -1  11   5      315.06      285.75     41.83 o
   0  11   5       89.68      127.29     17.71 o
   1  11   5       47.47      113.97     21.55 o
   2  11   5     6518.95     6818.33    134.33 o
   3  11   5        1.99       23.39     24.30 o
   4  11   5       45.29       38.86      4.83 o
   5  11   5     1243.97     1112.02     50.88 o
   6  11   5      504.90      502.98     24.96 o
   7  11   5        0.21        4.55      6.03 o
   8  11   5       25.00       25.40      6.09 o
   9  11   5       53.88       70.12      9.16 o
  10  11   5       16.40        8.45      6.33 o
  11  11   5      104.86      117.56     43.93 o
 -11  12   5       23.91       10.94      4.42 o
 -10  12   5      209.09      191.52     33.46 o
  -9  12   5      723.07      714.09     34.04 o
  -8  12   5      269.29      271.19     29.37 o
  -7  12   5      159.77      144.60     14.21 o
  -6  12   5      186.32      185.23     15.72 o
  -5  12   5     5072.29     4844.58     54.44 o
  -4  12   5      344.47      316.74     16.64 o
  -3  12   5      178.76      250.78     35.95 o
  -2  12   5        0.00       11.07     14.57 o
  -1  12   5     2585.72     2659.28     81.19 o
   0  12   5      507.60      508.36     34.83 o
   1  12   5      186.32      276.72     51.99 o
   2  12   5      465.26      447.18     41.26 o
   3  12   5      230.74      297.09     63.04 o
   4  12   5        0.29       10.68      6.04 o
   5  12   5     4129.35     4145.40     58.12 o
   6  12   5      313.29      499.91    112.59 o
   7  12   5        6.25       15.40      6.73 o
   8  12   5      352.69      362.34     27.74 o
   9  12   5       79.21       69.24     11.45 o
  10  12   5     1109.56     1131.87     28.92 o
  11  12   5       11.22       21.49     11.22 o
 -11  13   5       47.75       18.79      8.41 o
 -10  13   5       26.32       22.61      5.59 o
  -9  13   5      127.46      108.24     12.60 o
  -8  13   5      189.34      204.74     20.27 o
  -7  13   5        4.75        5.92      5.69 o
  -6  13   5      121.66       98.47      8.52 o
  -5  13   5     7270.97     7091.91     80.04 o
  -4  13   5      669.26      628.70     23.22 o
  -3  13   5      140.42      158.42     20.78 o
  -2  13   5     2007.94     2168.17     66.30 o
  -1  13   5     2475.06     2632.85     74.86 o
   0  13   5      438.90      451.29     67.92 o
   1  13   5      337.46      379.63     74.27 o
   2  13   5      247.12      252.19     49.48 o
   3  13   5      114.70      134.03     32.40 o
   4  13   5     1625.70     1513.67     42.36 o
   5  13   5     7823.40     7689.42    102.39 o
   6  13   5     1330.06     1357.01     64.57 o
   7  13   5       85.56       95.61     11.19 o
   8  13   5     2031.30     2159.81     43.84 o
   9  13   5      423.12      435.55     27.07 o
  10  13   5      469.16      340.01     61.18 o
  11  13   5      702.78      780.41     49.64 o
 -11  14   5      249.01      167.81     39.04 o
 -10  14   5       20.61       26.60      6.11 o
  -9  14   5      549.43      584.68     29.84 o
  -8  14   5       68.56       47.88      8.88 o
  -7  14   5     1617.65     1646.68     84.81 o
  -6  14   5      678.08      674.94     30.07 o
  -5  14   5      290.36      262.94     17.51 o
  -4  14   5        4.08       10.16      4.24 o
  -3  14   5     1209.65     1307.46     41.67 o
  -2  14   5     2340.62     2559.87     84.41 o
  -1  14   5      641.10      700.94     33.15 o
   0  14   5      263.74      264.13     26.57 o
   1  14   5       96.04      116.39     20.89 o
   2  14   5      590.98      431.54     87.95 o
   3  14   5      412.09      362.93     56.09 o
   4  14   5       25.60       18.96      3.50 o
   5  14   5      663.58      749.69     25.06 o
   6  14   5      105.88      148.93     12.23 o
   7  14   5     1474.56     1354.17     73.75 o
   8  14   5       68.06       48.70      7.24 o
   9  14   5       30.80       29.45      6.63 o
  10  14   5      307.30      295.83     31.29 o
  11  14   5      185.50      115.68     61.37 o
 -11  15   5       45.16       20.71     11.67 o
 -10  15   5       53.88       50.09      9.83 o
  -9  15   5      168.48      201.81     23.97 o
  -8  15   5     2796.29     2896.25     65.67 o
  -7  15   5        0.11        7.69      6.27 o
  -6  15   5       38.94       38.78      5.35 o
  -5  15   5        5.48       15.90      5.21 o
  -4  15   5      173.98      183.87     13.14 o
  -3  15   5      255.04      258.50     27.84 o
  -2  15   5      525.33      609.09    103.76 o
  -1  15   5      266.67      317.87     44.69 o
   0  15   5       72.93       76.75     13.14 o
   1  15   5       37.70       42.36     12.61 o
   2  15   5    13321.78    14288.40    323.80 o
   3  15   5     1346.89     1376.87     82.03 o
   4  15   5      762.86      695.25     21.71 o
   5  15   5     1197.16     1209.23     26.63 o
   6  15   5      410.87      397.55     25.32 o
   7  15   5       14.98       13.46      5.31 o
   8  15   5      392.44      365.60     27.95 o
   9  15   5      706.50      870.20     21.70 o
  10  15   5        0.46        4.95      6.59 o
  11  15   5       12.96        4.72      6.59 o
 -11  16   5      194.88       77.56     30.82 o
 -10  16   5      180.90      152.89     23.03 o
  -9  16   5      215.50      201.63     26.16 o
  -8  16   5      261.15      216.40     25.10 o
  -7  16   5     3638.50     3411.52     69.94 o
  -6  16   5       37.95       44.40      5.65 o
  -5  16   5      110.04      129.80     11.57 o
  -4  16   5      667.71      608.84     21.59 o
  -3  16   5     6425.63     6373.42    115.38 o
  -2  16   5    18585.87    17939.46    401.64 o
  -1  16   5     2812.18     2757.85     87.20 o
   0  16   5      432.22      409.26     42.81 o
   1  16   5     1577.68     1661.28     54.73 o
   2  16   5      768.95      646.53     27.87 o
   3  16   5     4014.49     4014.58    102.91 o
   4  16   5      111.51      157.82     16.31 o
   5  16   5     1548.42     1393.49     38.96 o
   6  16   5      987.84     1002.50     32.54 o
   7  16   5     2617.35     2669.56     60.63 o
   8  16   5     2081.18     2087.48     43.51 o
   9  16   5      244.61      251.16     20.90 o
  10  16   5      123.88      119.51     27.00 o
  11  16   5      313.64      257.76     73.32 o
 -11  17   5       33.29        3.11     21.91 o
 -10  17   5       43.03       30.16      6.84 o
  -9  17   5      563.59      608.53     26.62 o
  -8  17   5      262.44      231.50     25.78 o
  -7  17   5     3408.22     3395.46     69.05 o
  -6  17   5      183.06      170.75     15.02 o
  -5  17   5     1487.64     1438.73     27.07 o
  -4  17   5       29.70       32.75      5.63 o
  -3  17   5      693.80      611.44     30.49 o
  -2  17   5     1730.56     1535.02     36.66 o
  -1  17   5      535.92      516.96     38.44 o
   0  17   5       11.29       26.90      9.77 o
   1  17   5     7698.31     7716.18    118.58 o
   2  17   5      832.90      733.34     36.87 o
   3  17   5     7712.35     7537.72    219.12 o
   4  17   5     1009.33     1028.54     21.75 o
   5  17   5      695.90      717.59     22.86 o
   6  17   5      185.23      137.10     11.67 o
   7  17   5     1404.75     1337.62     87.91 o
   8  17   5      517.11      515.01     34.25 o
   9  17   5      966.59      923.28     26.04 o
  10  17   5      196.28      126.92     46.06 o
  11  17   5      122.54       67.27     49.74 o
 -11  18   5        2.82        4.21      8.31 o
 -10  18   5       20.52       10.85      4.98 o
  -9  18   5      129.28      133.28     15.39 o
  -8  18   5       10.56        6.62      5.57 o
  -7  18   5      478.73      478.77     51.81 o
  -6  18   5      721.46      673.61     45.48 o
  -5  18   5     2966.98     3014.95     50.07 o
  -4  18   5      273.24      244.43     18.77 o
  -3  18   5     2404.92     2194.62     52.08 o
  -2  18   5     6898.96     6933.47    160.42 o
  -1  18   5        0.14        5.97      5.52 o
   0  18   5       34.57       21.09      5.42 o
   1  18   5      685.39      716.30     32.81 o
   2  18   5     1723.91     1669.80     51.18 o
   3  18   5        0.28       20.37      4.51 o
   4  18   5        0.98       12.50      7.64 o
   5  18   5      891.02      995.61    118.28 o
   6  18   5      364.05      407.43     37.50 o
   7  18   5      647.19      677.73     66.98 o
   8  18   5       34.69       34.04      5.96 o
   9  18   5       82.26       53.99     10.22 o
  10  18   5        7.73        2.20      5.20 o
  11  18   5      349.69      383.66     31.26 o
 -10  19   5      542.42      512.67     21.70 o
  -9  19   5       88.36       71.49     10.65 o
  -8  19   5      240.25      288.71     30.82 o
  -7  19   5     1141.09     1014.16     20.57 o
  -6  19   5      895.80      745.63     30.91 o
  -5  19   5      715.03      638.48     19.81 o
  -4  19   5      145.20      141.41     10.66 o
  -3  19   5     4688.14     4734.38     76.44 o
  -2  19   5      484.44      486.88     35.59 o
  -1  19   5     3034.91     3129.01     71.35 o
   0  19   5      327.97      323.60     24.97 o
   1  19   5     1074.53      997.16     48.03 o
   2  19   5      538.70      577.86     32.39 o
   3  19   5        0.03       10.97      5.87 o
   4  19   5      820.82      758.14     32.11 o
   5  19   5      821.40      817.73     33.45 o
   6  19   5      589.03      543.12     43.03 o
   7  19   5     2621.44     2447.02     38.52 o
   8  19   5       82.99       56.40      9.01 o
   9  19   5      196.56      157.92     21.93 o
  10  19   5        7.18        9.40      5.76 o
 -10  20   5       69.72       38.27      9.23 o
  -9  20   5       31.36       44.18      6.60 o
  -8  20   5        2.19        9.65      3.80 o
  -7  20   5      233.78      196.86     19.43 o
  -6  20   5      564.06      383.79     45.28 o
  -5  20   5      269.29      221.98     18.36 o
  -4  20   5     3878.80     3681.01     60.21 o
  -3  20   5       12.46       21.94      5.24 o
  -2  20   5     5059.48     4730.40     93.86 o
  -1  20   5     4514.50     4434.73    135.09 o
   0  20   5       81.72       71.56      6.68 o
   1  20   5      243.36      276.46     21.50 o
   2  20   5      316.13      289.96     21.80 o
   3  20   5      539.63      671.32     44.47 o
   4  20   5      607.13      599.45     22.68 o
   5  20   5       30.91       44.16      7.50 o
   6  20   5     2538.14     2556.73     56.14 o
   7  20   5      539.63      541.51     21.27 o
   8  20   5      454.54      463.02     34.57 o
   9  20   5      302.41      304.86     24.14 o
  10  20   5      326.16      339.12     24.35 o
 -10  21   5       95.26       75.26     19.44 o
  -9  21   5       18.06       17.74      6.49 o
  -8  21   5      827.71      861.35     34.08 o
  -7  21   5       68.23       57.14      7.14 o
  -6  21   5       29.27       41.84      7.07 o
  -5  21   5     1141.76     1025.96     35.78 o
  -4  21   5     1040.71     1011.44     24.87 o
  -3  21   5      239.01      229.75     18.24 o
  -2  21   5      336.72      298.59     25.39 o
  -1  21   5     5234.52     5082.64    118.94 o
   0  21   5      725.22      714.20     24.15 o
   1  21   5       50.69       50.01      5.38 o
   2  21   5    13014.25    12903.93    182.84 o
   3  21   5      708.09      682.95     49.50 o
   4  21   5       48.30       63.55      8.73 o
   5  21   5     1962.49     2084.93     60.18 o
   6  21   5      676.52      699.67     43.79 o
   7  21   5      468.72      481.90     38.41 o
   8  21   5        3.92       10.52      5.44 o
   9  21   5     1974.91     2142.36     51.27 o
  10  21   5     1164.86     1169.71     56.98 o
 -10  22   5       15.52       13.57      4.02 o
  -9  22   5      249.32      210.93     30.71 o
  -8  22   5       18.40       16.03      4.47 o
  -7  22   5       87.80       87.89      9.60 o
  -6  22   5     1094.95      870.54     60.23 o
  -5  22   5       68.56       96.50     13.47 o
  -4  22   5      417.38      350.17     32.62 o
  -3  22   5     1557.09     1480.90     38.06 o
  -2  22   5      918.70      798.68     29.01 o
  -1  22   5     2588.77     2590.23     71.82 o
   0  22   5      117.72      115.16     10.74 o
   1  22   5       73.62       63.60      6.84 o
   2  22   5      111.72      112.12      9.99 o
   3  22   5       11.70       20.15      5.93 o
   4  22   5      366.34      373.20     38.06 o
   5  22   5      331.24      309.16     42.14 o
   6  22   5      812.25      835.25     63.02 o
   7  22   5      673.40      665.16     25.56 o
   8  22   5        0.69        6.04      6.86 o
   9  22   5      987.22     1086.79     32.05 o
  10  22   5      175.03       97.70     42.93 o
 -10  23   5      107.54       42.97     18.98 o
  -9  23   5      243.98      180.04     34.10 o
  -8  23   5      197.12      206.13     26.40 o
  -7  23   5     4613.13     4528.52    266.00 o
  -6  23   5     1220.10     1084.00     99.74 o
  -5  23   5     1262.38     1264.72     68.98 o
  -4  23   5       64.80       46.28      5.87 o
  -3  23   5      274.23      287.82     25.11 o
  -2  23   5     2371.69     2305.97     47.05 o
  -1  23   5        2.46        3.08      6.84 o
   0  23   5      983.45      934.10     33.32 o
   1  23   5     2619.39     2627.76     41.29 o
   2  23   5       45.02       46.76      6.15 o
   3  23   5     2753.10     2741.28     46.36 o
   4  23   5      613.55      706.29     27.59 o
   5  23   5      751.31      822.80     55.14 o
   6  23   5      231.65      200.04     26.84 o
   7  23   5      332.70      307.32     29.86 o
   8  23   5      870.84      900.22     28.29 o
   9  23   5       80.10       69.80     11.73 o
  10  23   5       15.44       15.27      6.39 o
 -10  24   5       25.50       27.38     12.57 o
  -9  24   5      481.80      519.65     24.92 o
  -8  24   5      225.30      198.59     17.62 o
  -7  24   5     1223.60     1185.27     41.32 o
  -6  24   5     1440.96     1444.94     32.89 o
  -5  24   5     3536.68     3433.14     76.49 o
  -4  24   5     1451.61     1448.18     39.77 o
  -3  24   5      579.36      627.93     36.44 o
  -2  24   5      757.35      709.32     22.78 o
  -1  24   5     1010.60     1032.66     21.84 o
   0  24   5      118.59      109.61     10.00 o
   1  24   5     2030.40     2067.49     38.51 o
   2  24   5       33.52       39.50      6.80 o
   3  24   5      281.90      273.94     26.24 o
   4  24   5       39.56       92.80      9.42 o
   5  24   5     1298.88     1271.26     95.83 o
   6  24   5      767.84      826.87     34.06 o
   7  24   5      250.91      238.66     23.72 o
   8  24   5      115.13      111.77     14.17 o
   9  24   5       19.45       23.07      4.83 o
  10  24   5      119.03       52.85     19.71 o
 -10  25   5       19.18       10.32      5.26 o
  -9  25   5      199.37      203.88     38.86 o
  -8  25   5      214.33      260.58     50.29 o
  -7  25   5        4.84        6.49      6.40 o
  -6  25   5      670.81      608.49     36.35 o
  -5  25   5      957.28      976.91     69.29 o
  -4  25   5      349.69      382.34     38.37 o
  -3  25   5      127.92      124.94     12.96 o
  -2  25   5       60.06       67.29      8.57 o
  -1  25   5      726.30      646.78     31.96 o
   0  25   5      109.62       97.19     10.39 o
   1  25   5      304.15      294.54     24.76 o
   2  25   5     3895.01     3746.45     47.71 o
   3  25   5     1966.04     1938.93     52.23 o
   4  25   5      222.90      254.71     27.36 o
   5  25   5      968.45      936.65     82.41 o
   6  25   5      285.27      284.05     30.58 o
   7  25   5       15.21        9.19      5.33 o
   8  25   5       68.23       73.25      9.99 o
   9  25   5       42.77       39.92      8.48 o
  -9  26   5        4.84       14.54      5.81 o
  -8  26   5       19.01       14.91      5.15 o
  -7  26   5      284.93      383.41     36.66 o
  -6  26   5      196.28      176.55     17.35 o
  -5  26   5     3654.20     3608.52     82.36 o
  -4  26   5      582.26      557.45     51.07 o
  -3  26   5     1280.21     1224.92     67.72 o
  -2  26   5     5611.51     5751.67     79.04 o
  -1  26   5      647.70      652.41     25.20 o
   0  26   5       26.83       40.51      6.95 o
   1  26   5      123.65      102.49     11.53 o
   2  26   5       48.02       46.63      6.44 o
   3  26   5        3.20       12.52      6.70 o
   4  26   5     1327.14     1241.16     65.63 o
   5  26   5     6248.90     6336.32    187.53 o
   6  26   5      307.30      336.05     33.71 o
   7  26   5     1038.13     1095.41     26.21 o
   8  26   5      718.24      820.95     19.25 o
   9  26   5        3.69        8.18      3.35 o
  -9  27   5        2.76        6.42      5.92 o
  -8  27   5      356.45      388.63     40.98 o
  -7  27   5      204.20      246.33     29.52 o
  -6  27   5      367.49      459.69     48.66 o
  -5  27   5      433.06      453.49     46.44 o
  -4  27   5      187.96      236.68     50.84 o
  -3  27   5     1032.98     1055.19     56.15 o
  -2  27   5      108.16      122.23     12.47 o
  -1  27   5      785.68      801.65     31.46 o
   0  27   5     2945.23     2921.61     61.89 o
   1  27   5       90.63      103.37     18.40 o
   2  27   5     1242.56     1225.30     49.76 o
   3  27   5     2405.90     2478.52     89.85 o
   4  27   5     1188.18     1228.12     92.76 o
   5  27   5      603.19      695.46     35.24 o
   6  27   5      591.95      659.72     49.89 o
   7  27   5      505.35      448.06     27.29 o
   8  27   5        6.92       38.32     17.19 o
   9  27   5      142.80       70.31     27.37 o
  -9  28   5       71.23       37.22     12.94 o
  -8  28   5      592.44      558.03     80.33 o
  -7  28   5      102.82       99.45     12.39 o
  -6  28   5      105.68      101.38     12.20 o
  -5  28   5      710.22      731.71     28.58 o
  -4  28   5      652.80      552.33     78.34 o
  -3  28   5      735.49      745.29     57.49 o
  -2  28   5      275.89      246.78     25.51 o
  -1  28   5       58.83       43.52      8.08 o
   0  28   5      189.89      157.99     24.85 o
   1  28   5     1411.50     1427.86     97.42 o
   2  28   5       50.41       66.48      8.70 o
   3  28   5       53.29       36.28      8.10 o
   4  28   5       27.46       28.10      9.14 o
   5  28   5       71.91       69.85      9.68 o
   6  28   5       42.77       58.94      8.41 o
   7  28   5       10.89       10.11      5.54 o
   8  28   5        6.30       11.43      4.67 o
   9  28   5      223.80       75.60     50.23 o
  -9  29   5      278.56      263.67     27.18 o
  -8  29   5      170.04      150.85     34.27 o
  -7  29   5      390.06      434.72     20.24 o
  -6  29   5      159.77      188.89     17.19 o
  -5  29   5     2577.59     2684.04     66.46 o
  -4  29   5       53.29       70.24     10.46 o
  -3  29   5      123.88      122.24     17.27 o
  -2  29   5      350.44      283.94     35.19 o
  -1  29   5       95.45      100.71     16.59 o
   0  29   5      211.99      259.10     37.14 o
   1  29   5        5.43       23.08      6.94 o
   2  29   5     2355.16     2210.08    111.92 o
   3  29   5     8777.82     8314.10    256.32 o
   4  29   5       60.68       85.01     13.69 o
   5  29   5     1668.72     1690.40     53.13 o
   6  29   5     2769.92     2793.62     47.34 o
   7  29   5      817.39      878.35     21.71 o
   8  29   5       48.86       46.05      8.59 o
   9  29   5       11.22        0.93      9.97 o
  -9  30   5       11.02        7.56      5.47 o
  -8  30   5       48.58       46.47     11.86 o
  -7  30   5      443.94      392.89     23.18 o
  -6  30   5       21.07       19.19      5.13 o
  -5  30   5      372.88      438.61     50.84 o
  -4  30   5       17.56       14.30      6.58 o
  -3  30   5       29.38       30.69      8.28 o
  -2  30   5      274.56      190.16     25.30 o
  -1  30   5     4124.21     4020.79    114.84 o
   0  30   5      318.27      371.88     53.49 o
   1  30   5      591.46      479.43     80.83 o
   2  30   5        4.67       14.77      7.93 o
   3  30   5     3561.70     3511.10    197.39 o
   4  30   5        6.71       17.84      7.44 o
   5  30   5      149.08      214.54     30.66 o
   6  30   5       59.60       68.41     10.10 o
   7  30   5       40.83       29.32      7.82 o
   8  30   5       63.20       31.96      6.70 o
   9  30   5      166.41       61.48     52.86 o
  -8  31   5       40.07       41.04     10.89 o
  -7  31   5       81.72       86.90     14.56 o
  -6  31   5      298.94      283.75     35.15 o
  -5  31   5      382.20      493.40     60.82 o
  -4  31   5      129.73      160.04     18.07 o
  -3  31   5     1823.29     1754.47     45.77 o
  -2  31   5      545.22      519.37     75.27 o
  -1  31   5     3187.73     3406.40     78.89 o
   0  31   5     3706.37     3907.01     96.19 o
   1  31   5       81.18       57.17     11.74 o
   2  31   5     3505.82     3516.11    241.00 o
   3  31   5      233.78      293.04     41.63 o
   4  31   5       34.93       54.92     11.45 o
   5  31   5       22.75       43.20      7.19 o
   6  31   5       22.09       29.70      6.30 o
   7  31   5      122.10      109.91     14.49 o
   8  31   5        2.79        6.61      3.57 o
  -8  32   5      136.42       41.69     32.23 o
  -7  32   5      217.86      228.60     32.01 o
  -6  32   5     2005.25     1967.98     48.68 o
  -5  32   5      303.11      373.38     50.06 o
  -4  32   5      131.79      322.43    156.94 o
  -3  32   5     5256.25     5382.52    109.79 o
  -2  32   5     1337.36     1421.25     30.18 o
  -1  32   5     1112.89      998.69    110.67 o
   0  32   5     3321.22     3325.53    124.44 o
   1  32   5        1.80       17.51      7.08 o
   2  32   5       24.80       22.21     13.00 o
   3  32   5      699.60      767.80     41.98 o
   4  32   5      382.59      432.44     52.99 o
   5  32   5     1839.55     1839.22     47.29 o
   6  32   5      316.13      347.80     39.74 o
   7  32   5      483.56      509.68     15.13 o
   8  32   5       25.91       12.86      4.72 o
  -8  33   5        2.79        9.09      4.73 o
  -7  33   5      337.46      263.08     19.17 o
  -6  33   5      102.62       85.42     12.32 o
  -5  33   5      324.72      357.86     42.28 o
  -4  33   5        4.41        9.42      7.74 o
  -3  33   5       12.53       22.38     12.94 o
  -2  33   5      215.50      247.71     31.22 o
  -1  33   5      609.60      680.34     59.85 o
   0  33   5      659.46      733.22     79.19 o
   1  33   5      834.63      939.30     73.03 o
   2  33   5        3.88       20.32     11.70 o
   3  33   5      535.46      521.28     64.48 o
   4  33   5       22.47       37.27     11.56 o
   5  33   5       32.38       93.21     13.21 o
   6  33   5       28.09       44.67      7.74 o
   7  33   5        3.03        5.90      4.94 o
   8  33   5       91.01       33.59     15.40 o
  -8  34   5      231.34      243.73     13.76 o
  -7  34   5       64.00       44.78     16.73 o
  -6  34   5       40.32       28.44      6.46 o
  -5  34   5       59.29       66.96     13.79 o
  -4  34   5      175.03      188.33     23.69 o
  -3  34   5     2332.89     2207.28     48.29 o
  -2  34   5      133.86      138.96     17.10 o
  -1  34   5      659.98      763.59     45.82 o
   0  34   5      877.94      914.58     32.79 o
   1  34   5      567.87      609.65     41.28 o
   2  34   5        0.01        6.96     11.59 o
   3  34   5      235.32      254.43     36.01 o
   4  34   5      318.62      374.51     55.16 o
   5  34   5        8.41       15.52      9.79 o
   6  34   5       67.73       55.01      8.11 o
   7  34   5      356.08      394.27     15.46 o
   8  34   5       25.30       14.54     16.41 o
  -7  35   5       43.16       40.91     10.18 o
  -6  35   5      593.90      643.59     29.88 o
  -5  35   5        8.18       27.08      7.27 o
  -4  35   5      532.69      593.60     80.01 o
  -3  35   5     1671.99     1535.12     36.16 o
  -2  35   5     1457.71     1532.89     55.75 o
  -1  35   5     1696.62     1874.05     62.98 o
   0  35   5      152.52      161.28     23.36 o
   1  35   5       34.22       55.59     13.10 o
   2  35   5      536.85      571.11     45.94 o
   3  35   5       89.11      138.07     18.43 o
   4  35   5      223.80      282.02     31.82 o
   5  35   5       27.35       23.48      8.28 o
   6  35   5      100.40      107.18     15.68 o
   7  35   5      196.28      251.01     30.28 o
  -7  36   5       28.41       12.66     10.56 o
  -6  36   5     1298.16     1388.75     38.39 o
  -5  36   5      420.66      515.85     21.38 o
  -4  36   5      173.45      156.91     29.56 o
  -3  36   5       97.02       92.48     14.09 o
  -2  36   5      479.17      483.55     57.02 o
  -1  36   5     3090.25     3018.81     60.61 o
   0  36   5       76.74       76.55     13.94 o
   1  36   5      880.90      940.74     31.50 o
   2  36   5       65.29       77.81     14.36 o
   3  36   5        6.81       17.43      8.05 o
   4  36   5       89.30      116.78     19.73 o
   5  36   5     1076.50     1251.71     36.28 o
   6  36   5     1092.96     1172.99     31.04 o
   7  36   5       11.90        6.76      3.89 o
  -7  37   5      119.68       44.10     35.89 o
  -6  37   5       10.37        9.75      7.60 o
  -5  37   5       16.97       12.65      6.05 o
  -4  37   5      221.41      213.51     31.75 o
  -3  37   5       35.28       62.44     11.14 o
  -2  37   5      205.92      276.58     41.11 o
  -1  37   5      301.72      321.32     36.59 o
   0  37   5       93.32       91.55     14.02 o
   1  37   5       94.87      102.45     14.93 o
   2  37   5        0.32       12.59      7.88 o
   3  37   5      415.34      452.27     32.89 o
   4  37   5       34.93       49.55     14.39 o
   5  37   5       73.27       76.41     15.07 o
   6  37   5       92.54       62.90     17.47 o
   7  37   5      184.42      169.22     30.12 o
  -6  38   5        1.08        0.69      5.96 o
  -5  38   5      194.60      125.36     35.26 o
  -4  38   5      135.02      109.96     26.18 o
  -3  38   5       20.34       11.96      9.84 o
  -2  38   5       23.33       51.46     11.54 o
  -1  38   5       30.25       26.18      7.65 o
   0  38   5        1.59        0.00      9.30 o
   1  38   5       30.80       19.33      9.30 o
   2  38   5     1844.70     2091.62     51.44 o
   3  38   5        7.08       13.20      8.12 o
   4  38   5      367.49      403.23     41.34 o
   5  38   5      255.36      240.75     45.93 o
   6  38   5       16.16       24.61      4.78 o
  -6  39   5        5.52       10.70      5.58 o
  -5  39   5        0.66        0.00      8.59 o
  -4  39   5        0.44        9.93      5.38 o
  -3  39   5       10.56        2.38      9.51 o
  -2  39   5      431.39      550.49     40.64 o
  -1  39   5      855.56      850.66     68.11 o
   0  39   5      283.25      325.69     32.85 o
   1  39   5      324.36      410.57     58.40 o
   2  39   5       61.15       54.96     10.61 o
   3  39   5      493.28      548.84     21.09 o
   4  39   5      370.56      426.08     22.17 o
   5  39   5      130.42       83.51     22.30 o
   6  39   5     1022.72     1023.40     30.39 o
  -6  40   5       46.10       32.70     14.33 o
  -5  40   5     1623.28     1733.39    112.68 o
  -4  40   5        9.12        4.14      5.89 o
  -3  40   5       30.58       27.62     18.90 o
  -2  40   5       36.36       40.55     12.14 o
  -1  40   5      189.34      531.08    189.53 o
   0  40   5       14.21       14.08      6.83 o
   1  40   5      168.74      224.34     29.24 o
   2  40   5        0.53        4.34      7.47 o
   3  40   5      157.75      166.13     26.93 o
   4  40   5      105.88      109.78     21.28 o
   5  40   5     2465.12     2819.97     70.66 o
   6  40   5        6.00       10.90      9.87 o
  -5  41   5     1082.41     1257.29     51.37 o
  -4  41   5        4.84       10.28      8.72 o
  -3  41   5      526.70      681.89     58.05 o
  -2  41   5      159.26      191.10     42.76 o
  -1  41   5      158.00      249.18     63.22 o
   0  41   5      211.99      234.11     33.73 o
   1  41   5      162.31      172.50     20.87 o
   2  41   5     1285.94     1350.26     38.01 o
   3  41   5        0.08        8.41      7.27 o
   4  41   5      212.87      118.61     26.80 o
   5  41   5       29.38       22.99      6.56 o
  -5  42   5      149.08       94.50     70.20 o
  -4  42   5      629.51      595.11     53.07 o
  -3  42   5      391.25      392.03     37.39 o
  -2  42   5       45.97       53.80     13.87 o
  -1  42   5       21.44       41.78     13.66 o
   0  42   5      215.80      245.04     38.37 o
   1  42   5       76.56       72.72     11.21 o
   2  42   5       14.67       28.33      7.38 o
   3  42   5       13.99       14.75      4.65 o
   4  42   5       25.30       28.70      7.58 o
   5  42   5      157.75      152.70     37.15 o
  -4  43   5      146.41       42.79     42.15 o
  -3  43   5       18.66       18.80      9.66 o
  -2  43   5      830.59      910.98     65.48 o
  -1  43   5      115.35       83.06     20.68 o
   0  43   5      484.88      498.49     42.45 o
   1  43   5     1128.29     1317.16     41.28 o
   2  43   5     1232.71     1343.18     48.65 o
   3  43   5      508.50      513.51     30.08 o
   4  43   5       12.60       13.43      4.16 o
  -4  44   5       15.76        7.58      6.13 o
  -3  44   5        0.05        4.66      8.52 o
  -2  44   5       81.54       35.10      9.24 o
  -1  44   5       58.68       45.80     23.15 o
   0  44   5      138.77       94.41     28.34 o
   1  44   5       45.56       13.94      5.21 o
   2  44   5       38.56       28.21      8.66 o
   3  44   5      734.95      817.24     27.69 o
  -3  45   5       15.13        3.68      7.79 o
  -2  45   5      938.20     1062.87     61.37 o
  -1  45   5      671.85      710.03     33.31 o
   0  45   5        1.25        4.48      5.86 o
   1  45   5      128.14       90.11     40.05 o
   2  45   5       96.63       86.28     23.10 o
  -1  46   5       82.81        8.00     26.38 o
   0  46   5      430.98      432.60     27.68 o
   1  46   5       36.72       35.52      9.30 o
 -11   0   6      825.41      848.63     69.73 o
 -10   0   6      196.84      167.65     59.56 o
  -9   0   6      574.56      588.18     49.95 o
  -8   0   6     2615.30     2665.07     92.79 o
  -7   0   6       27.04       36.83      7.75 o
  -6   0   6      488.85      540.98     45.11 o
  -5   0   6     4467.59     4521.20     80.16 o
  -4   0   6     2332.89     2283.96     79.65 o
  -3   0   6    13495.47    13797.87    335.66 o
  -2   0   6     7770.42     8203.03    252.14 o
  -1   0   6      288.66      234.02     36.76 o
   0   0   6     1965.15     2293.16     86.82 o
   1   0   6     4303.36     4831.88    121.32 o
   2   0   6        2.46        0.17     16.59 o
   3   0   6     2881.54     2852.04    125.71 o
   4   0   6     1151.24     1083.31     37.76 o
   5   0   6     1724.74     1710.85     28.91 o
   6   0   6      410.06      446.12     26.83 o
   7   0   6        6.55        5.27     13.65 o
   8   0   6     2565.42     2606.71     73.00 o
   9   0   6        8.47        7.42      7.46 o
  10   0   6      105.88       95.12     30.53 o
  11   0   6      833.48      846.20     54.21 o
 -11   1   6     1823.29     1991.67    121.98 o
 -10   1   6      219.34      246.51     37.82 o
  -9   1   6      114.06      136.00     18.78 o
  -8   1   6      209.67      258.60     41.49 o
  -7   1   6      475.68      460.33     41.85 o
  -6   1   6      183.33      191.50     19.73 o
  -5   1   6      180.63      147.10     13.27 o
  -4   1   6      180.36      153.57     11.90 o
  -3   1   6     7496.10     7802.24     88.59 o
  -2   1   6     2691.53     2839.01     68.54 o
  -1   1   6     1220.80     1223.86     63.68 o
   0   1   6     1145.15     1130.90     42.47 o
   1   1   6       72.08       74.40     11.31 o
   2   1   6       11.97        9.41      6.58 o
   3   1   6     7883.66     8185.86    125.18 o
   4   1   6      261.47      298.33     25.17 o
   5   1   6       43.96       41.22      4.97 o
   6   1   6       12.67       14.24      5.50 o
   7   1   6     1034.91     1065.56     67.42 o
   8   1   6     1123.59     1116.61     30.47 o
   9   1   6      144.24      153.80     19.79 o
  10   1   6      187.96      184.73     23.20 o
  11   1   6      211.12      208.56     50.38 o
 -11   2   6        0.72        5.42      5.62 o
 -10   2   6      866.71      941.81     38.79 o
  -9   2   6      157.00      173.44     22.06 o
  -8   2   6      314.00      361.42     64.88 o
  -7   2   6     1513.21     1544.44     65.33 o
  -6   2   6     4225.00     4206.79     60.19 o
  -5   2   6     5983.02     5870.85     66.26 o
  -4   2   6      223.20      213.13     15.12 o
  -3   2   6      428.49      672.62     85.56 o
  -2   2   6        3.80       19.35      6.56 o
  -1   2   6      572.17      609.52     32.63 o
   0   2   6      880.31      985.78     31.95 o
   1   2   6     4157.67     4394.88     88.43 o
   2   2   6     2085.75     2091.09     49.54 o
   3   2   6      378.30      438.12     73.64 o
   4   2   6     3039.32     2924.22     59.45 o
   5   2   6     7951.29     7810.62     96.18 o
   6   2   6      322.20      304.57     26.73 o
   7   2   6     2726.93     2854.34     61.92 o
   8   2   6       78.50       93.75     11.21 o
   9   2   6        6.00       15.36      6.83 o
  10   2   6       24.40       20.24      5.85 o
  11   2   6     1048.46      959.70    185.41 o
 -11   3   6      518.02      534.11     27.04 o
 -10   3   6      364.81      313.75     27.13 o
  -9   3   6        2.99        9.00      6.10 o
  -8   3   6       27.04       44.74      7.34 o
  -7   3   6      352.69      251.18     26.97 o
  -6   3   6     2343.53     2322.87     31.17 o
  -5   3   6      992.25      902.54     31.03 o
  -4   3   6     6857.50     6608.30     48.97 o
  -3   3   6        0.04        5.61      8.20 o
  -2   3   6     3401.22     3772.17    110.20 o
  -1   3   6      233.78      216.57     23.98 o
   0   3   6      227.41      243.80     35.86 o
   1   3   6     1761.48     1902.34     52.89 o
   2   3   6       85.56       96.14     14.66 o
   3   3   6      869.66      900.69     38.00 o
   4   3   6     2299.20     2138.44     36.01 o
   5   3   6     3225.10     3078.75     43.29 o
   6   3   6     1562.62     1574.94     28.60 o
   7   3   6      202.21      192.89     29.61 o
   8   3   6     1826.71     1975.89     42.98 o
   9   3   6       72.59       90.26     14.38 o
  10   3   6        1.25       12.76      4.60 o
  11   3   6     1733.89     1845.81    188.10 o
 -11   4   6     2110.48     2200.82     98.61 o
 -10   4   6       42.51       32.44      7.86 o
  -9   4   6     1710.65     1857.86     59.78 o
  -8   4   6      529.46      531.57     17.92 o
  -7   4   6      125.66      126.92     13.49 o
  -6   4   6     1315.51     1270.14     31.29 o
  -5   4   6      680.69      683.27     16.97 o
  -4   4   6      348.94      311.78     21.30 o
  -3   4   6        2.46        9.68      6.47 o
  -2   4   6     3781.02     3828.30     83.61 o
  -1   4   6     7329.07     7419.55    114.45 o
   0   4   6     2740.52     2834.28    108.43 o
   1   4   6      621.50      567.82     23.31 o
   2   4   6        4.67       11.49      7.78 o
   3   4   6    15119.16    15755.94    189.76 o
   4   4   6      289.68      352.36     29.52 o
   5   4   6     2440.36     2625.20     44.95 o
   6   4   6      307.65      360.79     35.48 o
   7   4   6     1332.98     1315.77     63.02 o
   8   4   6       12.74       15.99      6.37 o
   9   4   6     1040.71     1068.32     35.54 o
  10   4   6      583.22      565.13     34.10 o
  11   4   6      770.62      816.94     29.45 o
 -11   5   6     5032.48     5567.36    219.05 o
 -10   5   6     1056.90      983.05     43.03 o
  -9   5   6      224.40      245.64     32.48 o
  -8   5   6     3330.44     3653.53     78.24 o
  -7   5   6     1442.48     1351.80     56.01 o
  -6   5   6     2067.52     2153.01     30.93 o
  -5   5   6      464.83      386.89     25.02 o
  -4   5   6      752.95      684.63     23.50 o
  -3   5   6    12084.60    11910.45    187.70 o
  -2   5   6      733.87      767.45     42.03 o
  -1   5   6    13836.82    14175.75    321.31 o
   0   5   6    11406.24    11992.04    309.22 o
   1   5   6     3012.91     3162.85     75.01 o
   2   5   6     2132.59     2189.74     51.82 o
   3   5   6    10241.44    10493.86    161.57 o
   4   5   6      463.54      449.67     20.82 o
   5   5   6      370.56      466.37     23.36 o
   6   5   6      282.24      280.23     26.22 o
   7   5   6      496.84      580.50     58.21 o
   8   5   6      262.76      309.47     35.54 o
   9   5   6     1034.27     1149.31     33.11 o
  10   5   6      392.83      282.26     40.64 o
  11   5   6        0.01        4.48      5.25 o
 -11   6   6     1083.07     1249.20     80.18 o
 -10   6   6      112.36      108.00     18.28 o
  -9   6   6        8.76       20.64      5.44 o
  -8   6   6       91.39       94.65     10.12 o
  -7   6   6      870.25      914.18     55.89 o
  -6   6   6      107.54      109.00      9.03 o
  -5   6   6       87.05       89.49      8.45 o
  -4   6   6     2115.08     2104.10     39.44 o
  -3   6   6     6811.20     6823.94    122.26 o
  -2   6   6      873.20      867.34     35.43 o
  -1   6   6      613.06      563.06     38.19 o
   0   6   6     2186.50     2384.56     58.42 o
   1   6   6     3235.33     3129.40     68.39 o
   2   6   6     1133.67     1249.49     45.48 o
   3   6   6    13206.61    13833.74    198.29 o
   4   6   6      671.33      672.34     16.00 o
   5   6   6       49.28       40.57      5.61 o
   6   6   6      748.57      774.95     21.48 o
   7   6   6      506.25      545.07     48.91 o
   8   6   6       11.49       16.21      6.93 o
   9   6   6     1016.33     1125.22     49.71 o
  10   6   6       11.29        0.05      5.29 o
  11   6   6      972.19     1022.68     58.69 o
 -11   7   6      260.82      311.02     19.59 o
 -10   7   6        2.66        5.08      5.02 o
  -9   7   6      156.75      166.99     23.50 o
  -8   7   6      172.92      166.40     17.86 o
  -7   7   6     3827.90     3894.35    143.03 o
  -6   7   6       19.45       20.20      4.39 o
  -5   7   6     1665.46     1666.35     30.28 o
  -4   7   6       40.45       22.60      3.78 o
  -3   7   6      299.64      332.01     59.62 o
  -2   7   6     2669.79     2515.12     63.06 o
  -1   7   6     1207.56     1180.00     34.90 o
   0   7   6      163.07      157.51     20.10 o
   1   7   6      104.65      108.67     15.34 o
   2   7   6       61.62       79.20     13.65 o
   3   7   6     3103.60     3134.37    118.80 o
   4   7   6        1.59        6.90      4.34 o
   5   7   6     1284.51     1198.25     22.23 o
   6   7   6      771.17      744.95     29.57 o
   7   7   6      115.99      126.72     15.35 o
   8   7   6     1841.27     1871.13     44.95 o
   9   7   6      291.04      304.61     31.00 o
  10   7   6       65.45       63.72     10.27 o
  11   7   6      341.51      336.10     21.12 o
 -11   8   6       69.89       59.53     25.44 o
 -10   8   6      230.74      177.34     25.59 o
  -9   8   6      148.11      146.13     20.75 o
  -8   8   6     1720.59     1673.13     49.03 o
  -7   8   6      743.11      723.85     42.71 o
  -6   8   6      540.10      528.14     26.27 o
  -5   8   6     1534.29     1354.38     19.45 o
  -4   8   6      302.41      300.86     21.23 o
  -3   8   6     1043.29      924.99     19.73 o
  -2   8   6     2395.12     2548.91     75.86 o
  -1   8   6     9514.05    10041.40    136.49 o
   0   8   6      246.49      246.32     36.88 o
   1   8   6     1521.78     1631.44     40.03 o
   2   8   6     6312.30     6645.18    139.38 o
   3   8   6     5907.46     6246.89     95.39 o
   4   8   6      208.22      180.48     15.06 o
   5   8   6      176.89      130.01     13.25 o
   6   8   6      100.80       94.10      9.75 o
   7   8   6     4638.97     4937.85    101.28 o
   8   8   6      653.31      707.94     30.25 o
   9   8   6      461.39      520.59     54.45 o
  10   8   6      149.82      148.68     19.83 o
  11   8   6      720.92      779.14     29.99 o
 -11   9   6        4.88        5.20      7.17 o
 -10   9   6      180.63      123.65     22.27 o
  -9   9   6      172.13      142.83     18.52 o
  -8   9   6      428.49      416.04     24.19 o
  -7   9   6        1.35       14.19      4.44 o
  -6   9   6       29.70       29.22      4.34 o
  -5   9   6      159.26      151.16     11.71 o
  -4   9   6       40.96       26.12      5.27 o
  -3   9   6     1084.38     1049.62     17.79 o
  -2   9   6     1541.35     1745.16     55.63 o
  -1   9   6     8574.76     8863.17    123.59 o
   0   9   6      122.54      129.93     20.57 o
   1   9   6    10809.76    11309.71    165.08 o
   2   9   6     2218.41     2371.93     77.39 o
   3   9   6      767.29      715.30     21.19 o
   4   9   6      357.21      442.98     29.02 o
   5   9   6      407.23      442.59     19.24 o
   6   9   6      419.02      449.67     39.84 o
   7   9   6      144.72      132.33     17.93 o
   8   9   6      584.19      683.30     39.28 o
   9   9   6      901.80      937.50     32.88 o
  10   9   6       11.76       15.94      5.81 o
  11   9   6      537.78      581.97     41.69 o
 -11  10   6      172.13       81.25     26.27 o
 -10  10   6        5.29        3.38      4.38 o
  -9  10   6       31.25      199.30    104.42 o
  -8  10   6      259.21      309.92     24.60 o
  -7  10   6      663.06      691.59     43.48 o
  -6  10   6      366.72      299.93     22.79 o
  -5  10   6      660.49      661.91     19.83 o
  -4  10   6       19.36       26.40      4.28 o
  -3  10   6     3548.58     3480.84     59.50 o
  -2  10   6       36.00       78.20     13.54 o
  -1  10   6      737.12      706.69     33.96 o
   0  10   6      831.17      824.72     31.71 o
   1  10   6       10.56        8.84     11.87 o
   2  10   6      394.42      375.95     30.77 o
   3  10   6      344.47      288.72     25.36 o
   4  10   6      114.49       73.75      6.00 o
   5  10   6       18.49       30.92      5.15 o
   6  10   6       82.45      111.45     13.89 o
   7  10   6      203.92      185.06     25.51 o
   8  10   6       92.35       99.44     13.93 o
   9  10   6      197.40      191.10     24.61 o
  10  10   6      224.10      210.34     38.56 o
  11  10   6     1975.80     1857.44     69.80 o
 -11  11   6      222.90      224.39     12.75 o
 -10  11   6       99.60      117.59     18.09 o
  -9  11   6      724.69      783.80     27.88 o
  -8  11   6       43.69       58.21      8.05 o
  -7  11   6      213.45      205.73     25.27 o
  -6  11   6      235.62      230.94     21.21 o
  -5  11   6       48.86       53.51      4.97 o
  -4  11   6       71.40       58.72      5.35 o
  -3  11   6     7539.45     7843.66    114.15 o
  -2  11   6       41.47       17.77     13.66 o
  -1  11   6      518.93      551.43     39.76 o
   0  11   6      346.33      470.60     42.51 o
   1  11   6     3299.35     3542.56     79.91 o
   2  11   6        1.64       17.60     19.53 o
   3  11   6        1.17        3.48      7.18 o
   4  11   6        9.61       16.82      4.69 o
   5  11   6       35.52       28.16      6.57 o
   6  11   6       23.14       17.67      5.28 o
   7  11   6      702.78      599.33     70.29 o
   8  11   6      473.06      566.43     40.90 o
   9  11   6       99.60      103.98     13.43 o
  10  11   6        7.18        8.85      5.67 o
  11  11   6      406.02      411.78     23.66 o
 -11  12   6       12.74       14.77      5.94 o
 -10  12   6       39.44       40.62      7.80 o
  -9  12   6      729.00      710.92     23.65 o
  -8  12   6      170.82      164.88     14.87 o
  -7  12   6      356.45      329.92     39.90 o
  -6  12   6      281.90      306.31     28.35 o
  -5  12   6     1085.70     1046.84     17.48 o
  -4  12   6       58.98       57.56      5.33 o
  -3  12   6     3846.48     3894.16     78.31 o
  -2  12   6      218.15      217.05     23.87 o
  -1  12   6      253.13      249.35     24.47 o
   0  12   6      207.07      259.32     37.59 o
   1  12   6      267.32      296.41     36.00 o
   2  12   6      684.87      624.66     19.50 o
   3  12   6     1988.27     1937.58     58.41 o
   4  12   6      768.95      774.38     24.18 o
   5  12   6     2315.53     2375.25     43.11 o
   6  12   6      562.64      573.37     34.32 o
   7  12   6     4475.61     4659.49     99.40 o
   8  12   6      321.13      414.98     38.17 o
   9  12   6       25.10       27.80      6.02 o
  10  12   6       77.97       55.26     14.10 o
  11  12   6       67.73       33.27     17.72 o
 -11  13   6      548.50      568.71     65.01 o
 -10  13   6       29.92       22.11      5.65 o
  -9  13   6       26.32       31.82     15.89 o
  -8  13   6       19.36       15.53      5.42 o
  -7  13   6     1042.64      937.80     80.75 o
  -6  13   6     2028.60     2006.06     44.38 o
  -5  13   6        0.17        5.07      4.17 o
  -4  13   6     2900.90     2805.96     40.21 o
  -3  13   6        5.66       12.60      6.28 o
  -2  13   6     1507.77     1534.64     36.43 o
  -1  13   6      116.21      102.61     17.51 o
   0  13   6       26.52       35.52     10.65 o
   1  13   6     3155.07     3312.17    100.59 o
   2  13   6      344.84      354.07     28.81 o
   3  13   6      682.78      703.76     30.87 o
   4  13   6      680.17      680.64     20.99 o
   5  13   6        6.50       16.21      4.53 o
   6  13   6      224.10      219.01     23.57 o
   7  13   6      190.44      197.75     29.36 o
   8  13   6        7.18      101.50     46.32 o
   9  13   6      152.52      169.11     17.52 o
  10  13   6       71.57       66.33     14.44 o
  11  13   6      876.75      911.85     37.77 o
 -11  14   6      204.49      144.34     68.02 o
 -10  14   6        0.26       14.58      7.86 o
  -9  14   6      304.50      356.62     52.82 o
  -8  14   6      528.08      429.67     24.00 o
  -7  14   6     4389.06     4506.16    131.44 o
  -6  14   6      330.15      295.61     32.01 o
  -5  14   6        0.26        2.95      4.96 o
  -4  14   6      720.92      674.24     19.08 o
  -3  14   6        5.43       10.30      3.43 o
  -2  14   6      606.64      482.65     37.61 o
  -1  14   6     2112.32     2064.31     50.24 o
   0  14   6        0.31        1.42      8.56 o
   1  14   6       57.76       44.46      6.10 o
   2  14   6     2511.01     2495.03     55.70 o
   3  14   6     1094.29     1186.07     42.10 o
   4  14   6      575.04      613.59     22.93 o
   5  14   6       32.83       34.89      6.44 o
   6  14   6      556.02      463.36     47.94 o
   7  14   6      436.81      453.38     66.97 o
   8  14   6      347.45      375.70     35.40 o
   9  14   6       17.89       26.08      5.66 o
  10  14   6       37.82       28.89     10.41 o
  11  14   6        8.82        6.33      6.85 o
 -11  15   6       85.93       43.82     25.44 o
 -10  15   6       84.64       49.40     10.22 o
  -9  15   6      301.72      321.52     32.60 o
  -8  15   6     6793.06     6947.70     87.27 o
  -7  15   6       19.54       15.78      6.38 o
  -6  15   6      211.12      242.46     26.28 o
  -5  15   6     1663.01     1513.13     26.73 o
  -4  15   6      452.84      440.97     31.40 o
  -3  15   6     8020.99     7924.88    143.34 o
  -2  15   6     1489.96     1338.72     52.58 o
  -1  15   6     2976.79     3008.78     61.02 o
   0  15   6     1346.89     1182.71     51.73 o
   1  15   6       45.02       40.38      7.73 o
   2  15   6     1496.14     1402.14     39.09 o
   3  15   6       17.14       25.51      6.03 o
   4  15   6      791.30      780.93     31.63 o
   5  15   6      209.67      196.04     20.95 o
   6  15   6       25.70       29.38      4.34 o
   7  15   6      823.69      846.73     30.94 o
   8  15   6      705.96      708.21     24.08 o
   9  15   6     1220.10     1181.48     34.48 o
  10  15   6      828.86      880.79     34.85 o
 -10  16   6      809.97      845.49     30.94 o
  -9  16   6       40.58       43.15     10.31 o
  -8  16   6       64.64       60.69      9.21 o
  -7  16   6        0.10        4.47      6.44 o
  -6  16   6      253.76      278.24     27.91 o
  -5  16   6     2225.95     1996.46     33.42 o
  -4  16   6     1712.30     1812.01     32.41 o
  -3  16   6       62.09       67.00      6.49 o
  -2  16   6      185.50      191.35     15.71 o
  -1  16   6     3228.51     3243.65     85.44 o
   0  16   6     2513.02     2506.59     57.82 o
   1  16   6       29.70       36.33      5.59 o
   2  16   6      888.04      864.09     23.90 o
   3  16   6     1593.61     1541.57     27.62 o
   4  16   6       55.35       56.61      7.70 o
   5  16   6       15.44       29.66      5.70 o
   6  16   6      706.50      669.32     31.01 o
   7  16   6      119.68       86.52     10.41 o
   8  16   6        4.58        8.72      5.07 o
   9  16   6       79.74       61.51     12.24 o
  10  16   6      171.87      119.92     23.54 o
 -10  17   6        8.94        2.04      6.29 o
  -9  17   6     1486.87     1509.32     44.51 o
  -8  17   6      294.81      273.76     30.87 o
  -7  17   6      348.57      450.33     37.33 o
  -6  17   6      586.12      497.69     59.06 o
  -5  17   6       27.46       19.71      4.80 o
  -4  17   6     2964.80     2934.80     39.98 o
  -3  17   6      796.37      783.61     22.05 o
  -2  17   6       12.89       12.74      3.81 o
  -1  17   6     2841.96     2868.03     57.57 o
   0  17   6       62.73       77.91      7.91 o
   1  17   6     6382.41     6464.94    130.93 o
   2  17   6      484.44      527.73     38.05 o
   3  17   6      309.06      329.25     32.84 o
   4  17   6      187.69      147.96     15.96 o
   5  17   6        9.61       13.65      4.52 o
   6  17   6       16.56        6.64      4.95 o
   7  17   6      181.17      153.47     16.42 o
   8  17   6      512.12      485.36     26.08 o
   9  17   6      136.19      148.87     25.30 o
  10  17   6        5.06        0.00      7.17 o
 -10  18   6        0.37        4.26      4.21 o
  -9  18   6      152.52      182.74     26.34 o
  -8  18   6      870.84      809.28     42.99 o
  -7  18   6      163.07      201.55     19.08 o
  -6  18   6        7.29        7.12      5.67 o
  -5  18   6       54.46       37.16      6.36 o
  -4  18   6       20.07       27.74      4.10 o
  -3  18   6     4081.93     3767.61     95.58 o
  -2  18   6     1558.67     1448.23     37.56 o
  -1  18   6     5996.95     5644.55    112.04 o
   0  18   6       47.47       38.93      5.61 o
   1  18   6       58.22       52.43      7.43 o
   2  18   6     7022.44     6946.07    118.12 o
   3  18   6      277.22      270.89     26.85 o
   4  18   6       56.10       76.29     12.32 o
   5  18   6       43.69       32.80     10.37 o
   6  18   6      379.86      392.11     47.13 o
   7  18   6     1924.58     2076.98     70.45 o
   8  18   6        9.18       14.25      4.53 o
   9  18   6      579.36      626.94     27.01 o
  10  18   6      294.12      257.82     36.15 o
 -10  19   6      351.94      294.84     20.77 o
  -9  19   6        0.45        0.00      9.28 o
  -8  19   6      274.90      311.80     21.02 o
  -7  19   6     1233.41     1142.71     38.94 o
  -6  19   6      908.42      834.64     76.52 o
  -5  19   6     1503.11     1436.93     58.43 o
  -4  19   6      295.50      287.96     22.64 o
  -3  19   6     1421.29     1288.63     54.61 o
  -2  19   6       33.99       33.42      6.10 o
  -1  19   6     1369.00     1315.41     37.77 o
   0  19   6      492.40      489.66     26.50 o
   1  19   6     1294.56     1240.97     22.26 o
   2  19   6      938.81      887.43     29.21 o
   3  19   6     2097.64     2076.72     46.09 o
   4  19   6      207.94      194.83     19.12 o
   5  19   6     1404.00     1316.12     93.12 o
   6  19   6       88.36       74.56      9.90 o
   7  19   6       52.13       45.35      6.99 o
   8  19   6       21.53       14.79      5.49 o
   9  19   6      511.66      562.50     20.64 o
  10  19   6       45.43       23.64      6.44 o
 -10  20   6      388.88      396.31     18.09 o
  -9  20   6     1406.25     1409.97     48.33 o
  -8  20   6      133.17      126.90     13.38 o
  -7  20   6      191.82      145.13     17.37 o
  -6  20   6       84.09       72.66      9.83 o
  -5  20   6      713.96      709.96     42.16 o
  -4  20   6     4140.92     3788.83     53.01 o
  -3  20   6      424.77      381.04     28.85 o
  -2  20   6        6.97       11.33      4.65 o
  -1  20   6      606.14      611.85     24.72 o
   0  20   6       66.75       56.28      7.49 o
   1  20   6      197.12      189.44     14.70 o
   2  20   6     2515.02     2406.24     41.31 o
   3  20   6      691.69      788.73     26.16 o
   4  20   6      266.67      285.59     20.84 o
   5  20   6     1600.80     1688.38     91.04 o
   6  20   6     3191.12     3014.92     64.86 o
   7  20   6       66.10       66.55      7.44 o
   8  20   6      370.95      298.38     23.90 o
   9  20   6      598.29      703.39     51.37 o
  10  20   6       68.06       19.96     17.33 o
 -10  21   6      174.77       60.65     25.19 o
  -9  21   6      275.23      261.96     19.66 o
  -8  21   6      497.74      508.56     30.97 o
  -7  21   6       77.09       58.11      8.22 o
  -6  21   6      666.67      708.94     39.53 o
  -5  21   6       25.91       25.09      8.07 o
  -4  21   6      188.79      164.60     15.06 o
  -3  21   6     1865.38     1768.33     37.74 o
  -2  21   6     2342.56     2216.54     41.23 o
  -1  21   6       69.06       81.28      8.20 o
   0  21   6     2168.76     2043.63     47.25 o
   1  21   6     2185.56     2220.08     39.20 o
   2  21   6     1383.10     1247.40     30.39 o
   3  21   6       29.27       20.64      6.96 o
   4  21   6      440.58      417.26     36.71 o
   5  21   6     1633.78     1531.69    108.35 o
   6  21   6     1043.29     1069.38     25.12 o
   7  21   6      420.25      475.76     34.92 o
   8  21   6       93.51       78.56      9.50 o
   9  21   6       94.67       72.10     18.03 o
  10  21   6      730.62      723.67     62.15 o
 -10  22   6      225.60      148.69     27.82 o
  -9  22   6       50.27       49.89      9.94 o
  -8  22   6       52.71       54.54      7.77 o
  -7  22   6      111.51      123.48     12.56 o
  -6  22   6       38.81       33.20      6.06 o
  -5  22   6       29.70       14.64      5.58 o
  -4  22   6       39.19       40.61      5.52 o
  -3  22   6       31.25       37.93      5.76 o
  -2  22   6      596.82      622.32     24.79 o
  -1  22   6       12.74       11.79      4.69 o
   0  22   6      471.76      467.62     41.96 o
   1  22   6        9.36       17.54      5.79 o
   2  22   6        3.69       16.88      7.26 o
   3  22   6       11.09       11.98      5.79 o
   4  22   6      168.22      190.98     18.32 o
   5  22   6      392.44      388.20     49.51 o
   6  22   6       56.55       57.18      7.01 o
   7  22   6      186.87      237.12     25.86 o
   8  22   6      143.76      136.96     20.75 o
   9  22   6      227.71      138.30     31.21 o
  10  22   6      215.50       81.22     51.82 o
 -10  23   6       22.09       16.10      6.44 o
  -9  23   6      127.69       76.61     22.78 o
  -8  23   6      817.96      802.43     20.89 o
  -7  23   6        1.82       11.39      5.51 o
  -6  23   6      196.84      220.35     22.47 o
  -5  23   6       33.18       27.64      5.99 o
  -4  23   6      575.04      527.04     40.45 o
  -3  23   6      353.06      313.54     29.43 o
  -2  23   6      172.92      173.60     17.44 o
  -1  23   6      228.01      266.64     23.00 o
   0  23   6       29.70       26.08      6.92 o
   1  23   6      242.74      228.45     18.07 o
   2  23   6      270.93      257.82     22.81 o
   3  23   6       32.04       37.53      9.54 o
   4  23   6     4134.49     4154.44     81.68 o
   5  23   6      402.40      357.35     56.25 o
   6  23   6     1867.10     1776.31     34.02 o
   7  23   6      286.62      345.72     34.97 o
   8  23   6     1135.69     1270.90     34.05 o
   9  23   6      368.64      375.01     30.66 o
  -9  24   6       41.47       39.16     12.01 o
  -8  24   6       16.24        9.87      5.78 o
  -7  24   6        5.95       18.81      5.42 o
  -6  24   6      429.73      416.80     41.10 o
  -5  24   6     1561.04     1407.00    123.92 o
  -4  24   6      158.51      119.12     14.88 o
  -3  24   6      744.74      682.34     54.14 o
  -2  24   6       88.17       64.83     10.75 o
  -1  24   6      127.24      164.05     14.69 o
   0  24   6        4.88        8.91      5.56 o
   1  24   6      550.37      546.57     33.71 o
   2  24   6      959.76     1008.36     52.15 o
   3  24   6      989.10      937.06     38.37 o
   4  24   6      350.06      333.13     43.01 o
   5  24   6     2342.56     2530.55     73.05 o
   6  24   6       18.40       30.16      5.45 o
   7  24   6       22.28       19.82      4.67 o
   8  24   6        0.22       10.77      5.19 o
   9  24   6        3.92        5.45      6.82 o
  -9  25   6      113.42       61.10     26.81 o
  -8  25   6      989.73      957.82     54.53 o
  -7  25   6       34.69       38.36      7.12 o
  -6  25   6       49.70       80.69      9.90 o
  -5  25   6        3.35       19.68      9.34 o
  -4  25   6     2491.01     2401.10     79.79 o
  -3  25   6     3023.90     2994.43     77.35 o
  -2  25   6     1009.97      937.05     62.70 o
  -1  25   6      101.81      132.74     13.82 o
   0  25   6     1030.41     1043.11     36.60 o
   1  25   6       14.75       13.42      5.11 o
   2  25   6      338.93      277.41     29.12 o
   3  25   6       67.08       75.31     12.98 o
   4  25   6      740.38      707.63     64.32 o
   5  25   6      554.13      606.27     27.66 o
   6  25   6        6.15       13.21      5.20 o
   7  25   6      752.95      834.20     17.54 o
   8  25   6      207.65      188.00     38.76 o
   9  25   6      217.27      201.73     26.01 o
  -9  26   6        0.11        0.00      6.22 o
  -8  26   6      140.19      113.78     20.31 o
  -7  26   6      526.70      576.81     23.70 o
  -6  26   6      798.06      802.76     22.93 o
  -5  26   6      591.46      595.63     76.02 o
  -4  26   6     1958.95     1988.14    106.62 o
  -3  26   6       73.10       81.25     13.12 o
  -2  26   6       49.42       42.34      6.01 o
  -1  26   6      127.92      114.25     11.57 o
   0  26   6     1635.39     1593.14     45.21 o
   1  26   6       60.53       59.65      9.48 o
   2  26   6     1142.44     1149.90     52.14 o
   3  26   6     3252.42     3167.90    101.76 o
   4  26   6      173.19      146.77     25.05 o
   5  26   6       61.15      102.38     13.02 o
   6  26   6     5304.21     5438.91     64.94 o
   7  26   6       77.97       87.91     11.65 o
   8  26   6        0.50        4.14      4.36 o
   9  26   6       19.36        5.96      5.94 o
  -9  27   6       68.39       39.47     13.27 o
  -8  27   6        0.19        3.79      4.16 o
  -7  27   6      701.72      609.42     24.56 o
  -6  27   6      254.40      222.81     25.38 o
  -5  27   6      498.63      548.96     53.06 o
  -4  27   6      347.82      307.09     45.15 o
  -3  27   6      157.75      147.90     20.41 o
  -2  27   6      294.81      301.91     38.28 o
  -1  27   6      420.66      417.20     49.02 o
   0  27   6       32.04       50.35      7.07 o
   1  27   6      428.49      411.28     53.38 o
   2  27   6      291.73      203.72     24.10 o
   3  27   6     2832.37     2814.44    104.33 o
   4  27   6      134.79      163.43     17.48 o
   5  27   6       20.43        4.42      8.73 o
   6  27   6      133.40      134.06     14.62 o
   7  27   6      241.18      227.96     23.86 o
   8  27   6      179.29       78.21     20.52 o
   9  27   6        4.84        0.00      7.27 o
  -9  28   6      123.88       31.29     37.49 o
  -8  28   6       64.48       79.61     17.10 o
  -7  28   6        0.13       15.63      6.12 o
  -6  28   6     1251.74     1144.89     32.52 o
  -5  28   6     3815.53     4361.25     87.55 o
  -4  28   6       36.12       29.88      7.39 o
  -3  28   6     1466.12     1521.44    118.13 o
  -2  28   6     2158.53     2066.51     57.31 o
  -1  28   6     3852.68     3937.96     80.41 o
   0  28   6      280.56      262.71     48.77 o
   1  28   6      269.29      228.97     26.46 o
   2  28   6      484.00      458.00     59.22 o
   3  28   6      142.09      137.99     21.31 o
   4  28   6       44.49       75.21      9.67 o
   5  28   6     4802.49     5187.22     79.82 o
   6  28   6      213.74      190.98     18.21 o
   7  28   6      890.43      901.61     20.76 o
   8  28   6       12.96       14.51      4.43 o
   9  28   6      100.40       44.13     37.80 o
  -8  29   6      295.50      313.69     71.92 o
  -7  29   6      492.40      414.40     16.01 o
  -6  29   6       88.55      108.54     13.56 o
  -5  29   6     1473.02     1528.18     55.73 o
  -4  29   6      974.06     1089.78     35.92 o
  -3  29   6     3317.76     3144.99     65.20 o
  -2  29   6     1213.83      995.70     89.32 o
  -1  29   6      490.18      422.66     75.10 o
   0  29   6       72.42       59.33      9.99 o
   1  29   6      150.06      138.18     31.44 o
   2  29   6      928.42      921.63     88.94 o
   3  29   6        4.71        0.91      5.43 o
   4  29   6     1972.25     2242.15     47.96 o
   5  29   6     1879.22     2053.07     39.56 o
   6  29   6      499.97      499.06     29.58 o
   7  29   6        1.72        0.00      4.67 o
   8  29   6       86.30       59.20     15.07 o
  -8  30   6       98.01       58.57     26.82 o
  -7  30   6     1222.20     1337.21     47.48 o
  -6  30   6      450.71      483.50     33.17 o
  -5  30   6      122.32      169.91     22.30 o
  -4  30   6      987.22     1013.11     34.02 o
  -3  30   6      596.34      627.61     26.89 o
  -2  30   6     1102.90     1002.50     96.62 o
  -1  30   6        2.76       10.99      6.58 o
   0  30   6      607.13      606.49     83.14 o
   1  30   6     2240.13     2423.15    202.21 o
   2  30   6      784.56      788.39    104.02 o
   3  30   6      252.17      259.20     30.70 o
   4  30   6      135.72      199.78     26.18 o
   5  30   6      408.85      378.60     24.14 o
   6  30   6      259.85      280.21     36.13 o
   7  30   6       85.38       80.66     15.85 o
   8  30   6       24.90        9.58      4.11 o
  -8  31   6      381.81      492.62     31.83 o
  -7  31   6       36.12       47.37      9.78 o
  -6  31   6      171.35      184.41     22.44 o
  -5  31   6      248.38      278.86     43.46 o
  -4  31   6      725.76      659.76     40.61 o
  -3  31   6       12.67        8.39      6.73 o
  -2  31   6       79.57       68.99      9.20 o
  -1  31   6      181.98      196.82     23.39 o
   0  31   6      486.64      558.02     90.77 o
   1  31   6      187.42      209.57     28.24 o
   2  31   6      537.78      552.70    115.40 o
   3  31   6       13.03       15.10      7.97 o
   4  31   6      140.19      165.55     23.30 o
   5  31   6      157.25      158.72     24.50 o
   6  31   6      222.31      220.18     31.80 o
   7  31   6       14.06        9.68      3.92 o
   8  31   6        0.01        2.85      8.81 o
  -8  32   6      340.77      348.94     27.66 o
  -7  32   6      487.08      488.13     43.98 o
  -6  32   6      122.77       92.28     14.30 o
  -5  32   6      189.61      135.60     16.37 o
  -4  32   6       10.76       22.85      9.55 o
  -3  32   6      888.64      797.13     33.06 o
  -2  32   6      476.11      552.09     54.86 o
  -1  32   6       82.81      107.91     13.49 o
   0  32   6     1925.45     2051.08     55.33 o
   1  32   6        6.66       17.47      8.12 o
   2  32   6      220.52      207.87     41.30 o
   3  32   6     1096.93     1272.99     56.48 o
   4  32   6       52.85       50.33     10.85 o
   5  32   6      321.84      277.37     41.15 o
   6  32   6        1.82        2.86      4.98 o
   7  32   6      314.71      388.54     30.61 o
   8  32   6        7.67        3.93      5.41 o
  -8  33   6      262.12      229.08     76.54 o
  -7  33   6       13.84       11.29      6.19 o
  -6  33   6       38.19       44.35      9.20 o
  -5  33   6       48.86       60.05     10.02 o
  -4  33   6        7.51        8.47      8.27 o
  -3  33   6        1.69        2.27      6.02 o
  -2  33   6      181.71      178.86     18.09 o
  -1  33   6      124.55      152.89     21.33 o
   0  33   6      582.74      623.13     61.50 o
   1  33   6      798.63      877.55     40.29 o
   2  33   6      232.26      312.59     58.34 o
   3  33   6       22.75       29.02      9.25 o
   4  33   6       33.06       40.36      8.99 o
   5  33   6      101.61       77.46     11.77 o
   6  33   6        0.74        2.05      5.60 o
   7  33   6       16.89        8.79      4.68 o
  -7  34   6        0.08        3.41      3.91 o
  -6  34   6      129.05      135.51     22.14 o
  -5  34   6       51.12       56.08      9.77 o
  -4  34   6      905.41      886.36     30.57 o
  -3  34   6      216.68      292.50     34.88 o
  -2  34   6      486.64      515.25     52.42 o
  -1  34   6       23.04       50.17     10.10 o
   0  34   6       83.54       90.32     15.97 o
   1  34   6      114.28      132.79     19.05 o
   2  34   6       70.06       98.10     18.17 o
   3  34   6       59.14       52.55     11.62 o
   4  34   6      104.24      112.40     17.14 o
   5  34   6      477.42      556.81     35.88 o
   6  34   6        2.25        9.17      4.82 o
   7  34   6        3.39        4.84      3.40 o
  -7  35   6       72.42       43.39     17.09 o
  -6  35   6      138.77      124.32     26.82 o
  -5  35   6       97.81      104.38     17.04 o
  -4  35   6       20.16       28.54      7.83 o
  -3  35   6      141.61       74.00     11.62 o
  -2  35   6      291.73      308.76     40.12 o
  -1  35   6      876.75      926.35     30.39 o
   0  35   6      463.97      576.55     61.33 o
   1  35   6        0.00        8.71      9.59 o
   2  35   6       60.22       89.29     11.47 o
   3  35   6       26.52       37.49      7.88 o
   4  35   6        1.93       19.28      6.37 o
   5  35   6      314.00      345.51     39.62 o
   6  35   6       12.74       11.92      4.70 o
   7  35   6        0.35        2.70      3.48 o
  -6  36   6       71.74       50.11     17.88 o
  -5  36   6       24.11       17.24      5.63 o
  -4  36   6      167.96      140.50     26.80 o
  -3  36   6       60.37       68.93     11.88 o
  -2  36   6      210.83      263.92     32.60 o
  -1  36   6       27.77       46.55      8.01 o
   0  36   6      531.30      596.34     57.61 o
   1  36   6     1013.15     1083.62     46.93 o
   2  36   6      115.56      130.12     15.39 o
   3  36   6      159.77      202.99     36.99 o
   4  36   6        7.95        5.35      6.98 o
   5  36   6      124.10      122.93     18.89 o
   6  36   6     1054.95     1057.75     28.64 o
   7  36   6        0.88        3.94      4.88 o
  -6  37   6       10.76        3.75      5.30 o
  -5  37   6       24.11       14.93      7.11 o
  -4  37   6      146.65      140.15     38.27 o
  -3  37   6      101.61       97.21     17.12 o
  -2  37   6        6.86       11.35      7.28 o
  -1  37   6       20.43       30.76      7.95 o
   0  37   6      129.50      106.77     15.18 o
   1  37   6      142.56      160.12     26.02 o
   2  37   6      103.43      131.02     18.69 o
   3  37   6      333.79      367.53     57.10 o
   4  37   6      604.67      570.26     26.49 o
   5  37   6      123.43      125.23     30.82 o
   6  37   6       11.36       14.89      4.81 o
  -6  38   6       59.91       34.58     21.50 o
  -5  38   6       39.06       42.26     13.21 o
  -4  38   6      114.92       95.69     30.29 o
  -3  38   6       32.83       39.68     10.19 o
  -2  38   6      565.49      628.55     53.26 o
  -1  38   6       41.60       46.01     10.84 o
   0  38   6       94.09       76.98     10.88 o
   1  38   6      200.22      228.64     40.47 o
   2  38   6       45.97       60.08      9.80 o
   3  38   6        6.05        9.26      7.40 o
   4  38   6       25.91       23.70      6.22 o
   5  38   6       48.58       24.53      7.35 o
   6  38   6        4.62        5.80      4.26 o
  -5  39   6      873.79      989.49     44.90 o
  -4  39   6     1025.92     1125.49     38.51 o
  -3  39   6      268.63      254.08     25.60 o
  -2  39   6       24.40       24.34      8.73 o
  -1  39   6      811.11      831.41     29.73 o
   0  39   6       41.09       37.95      9.73 o
   1  39   6       74.13       96.47     11.56 o
   2  39   6     1968.70     2262.24     55.64 o
   3  39   6      466.99      570.73     22.02 o
   4  39   6        0.56        0.00      4.82 o
   5  39   6      897.00      918.96     23.37 o
  -5  40   6        0.64        0.00      5.63 o
  -4  40   6      284.26      280.51     22.35 o
  -3  40   6       51.41       70.83     28.87 o
  -2  40   6     1099.59     1141.95     35.87 o
  -1  40   6      108.37      115.70     18.88 o
   0  40   6      204.78      240.63     36.37 o
   1  40   6      102.82      136.87     19.93 o
   2  40   6       76.74       78.18     11.56 o
   3  40   6      234.70      240.05     19.63 o
   4  40   6        0.88        5.56      3.91 o
   5  40   6       33.06       16.47     10.44 o
  -4  41   6      252.49      341.70     22.02 o
  -3  41   6       99.00       66.86     50.26 o
  -2  41   6      149.33      133.12     45.20 o
  -1  41   6      305.55      365.21     21.23 o
   0  41   6     1088.34     1205.26     38.29 o
   1  41   6      120.78      139.07     26.04 o
   2  41   6      153.26      182.46     27.42 o
   3  41   6       52.27       47.15      9.18 o
   4  41   6      586.61      624.10     20.45 o
  -4  42   6        8.24        8.33      5.47 o
  -3  42   6      576.00      702.80     49.43 o
  -2  42   6     1336.63     1372.22     76.64 o
  -1  42   6       12.11       22.05      6.43 o
   0  42   6     2172.49     2277.35     59.62 o
   1  42   6        2.82       10.62      5.31 o
   2  42   6      637.06      670.26     30.29 o
   3  42   6      358.34      388.68     18.88 o
   4  42   6      229.83      242.50     19.02 o
  -3  43   6       82.99       29.17     16.83 o
  -2  43   6      142.09       43.30     58.47 o
  -1  43   6       51.84       27.29      8.47 o
   0  43   6      572.17      487.45     35.76 o
   1  43   6       12.82       12.30      3.67 o
   2  43   6       31.58       18.40      4.88 o
   3  43   6      157.25      137.95     48.43 o
  -2  44   6      275.56      238.26     36.09 o
  -1  44   6      120.34       46.03     33.55 o
   0  44   6      671.33      665.23     25.65 o
   1  44   6       63.52       23.13     10.52 o
   2  44   6      177.96       64.29     43.65 o
 -11   1   7      191.27      180.00     46.75 o
 -10   1   7      357.21      406.38     63.99 o
  -9   1   7       38.19       22.32      5.75 o
  -8   1   7      245.55      234.90     23.75 o
  -7   1   7      159.52      150.73     17.78 o
  -6   1   7      419.84      388.59     24.24 o
  -5   1   7        2.56        9.97      5.87 o
  -4   1   7      507.15      456.20     22.89 o
  -3   1   7      150.55      124.25     10.23 o
  -2   1   7      432.64      418.70     81.34 o
  -1   1   7     2263.86     2512.67     87.55 o
   0   1   7     1916.69     2122.42     42.11 o
   1   1   7     1807.10     1973.31     42.82 o
   2   1   7      355.70      336.17     38.62 o
   3   1   7     1358.66     1413.86     35.81 o
   4   1   7      575.52      622.68     18.85 o
   5   1   7      367.49      418.06     36.09 o
   6   1   7       81.18       83.63     10.45 o
   7   1   7      225.30      221.02     42.60 o
   8   1   7       10.11       23.42      7.69 o
   9   1   7      431.39      432.79     41.36 o
  10   1   7      210.54      196.64     40.92 o
  11   1   7       31.47       25.35      6.65 o
 -11   2   7      445.63      506.28     46.57 o
 -10   2   7        4.37        5.84      5.88 o
  -9   2   7        5.34        6.70      5.34 o
  -8   2   7      125.22      144.71     17.32 o
  -7   2   7      913.85      981.09     75.34 o
  -6   2   7      991.62     1048.38     31.92 o
  -5   2   7      882.09      917.58     20.59 o
  -4   2   7      344.47      392.91     33.32 o
  -3   2   7     4213.31     4581.57     70.73 o
  -2   2   7      511.21      481.35     83.43 o
  -1   2   7      389.27      421.95     55.06 o
   0   2   7       55.65       49.28      9.88 o
   1   2   7        2.62       12.73      7.84 o
   2   2   7      240.87      249.14     31.97 o
   3   2   7       87.05      134.99     11.10 o
   4   2   7       93.51       79.97      7.16 o
   5   2   7      145.93      162.24     16.33 o
   6   2   7      114.70      100.47     11.36 o
   7   2   7     1354.24     1280.08     79.80 o
   8   2   7       72.25       77.79      9.84 o
   9   2   7      443.94      494.39     35.95 o
  10   2   7        0.53        1.37      4.90 o
  11   2   7        0.12        3.17      5.45 o
 -11   3   7       76.74       74.29     18.02 o
 -10   3   7       16.40       22.38      9.24 o
  -9   3   7       65.93       74.40     12.35 o
  -8   3   7       61.47       62.19     11.00 o
  -7   3   7      208.22      261.50     33.18 o
  -6   3   7       66.26       79.81      9.74 o
  -5   3   7      404.81      452.81     29.86 o
  -4   3   7     3375.61     3454.94     57.22 o
  -3   3   7      400.40      365.47     29.36 o
  -2   3   7      533.61      458.21     80.49 o
  -1   3   7     1213.13     1291.63     47.72 o
   0   3   7     1809.65     1904.48     42.02 o
   1   3   7       14.06        8.33      8.14 o
   2   3   7     1160.76     1171.04     42.47 o
   3   3   7     1151.24     1059.61     26.43 o
   4   3   7      738.21      709.14     26.59 o
   5   3   7     1031.05     1086.81     30.83 o
   6   3   7     3260.41     3152.90     66.09 o
   7   3   7       85.75       78.62     15.29 o
   8   3   7        4.71       11.47      7.62 o
   9   3   7      318.62      343.06     49.82 o
  10   3   7      475.24      488.99     29.79 o
  11   3   7      387.30      379.00     28.25 o
 -11   4   7       30.69       35.95     14.09 o
 -10   4   7       35.52       28.58     18.07 o
  -9   4   7      829.44      858.84     26.30 o
  -8   4   7        0.06       14.87      9.74 o
  -7   4   7      575.04      503.58     51.99 o
  -6   4   7      386.52      379.06     34.79 o
  -5   4   7      634.54      635.30     22.60 o
  -4   4   7      158.26      184.08     14.89 o
  -3   4   7      499.97      519.03     18.14 o
  -2   4   7     2165.04     2075.88     45.76 o
  -1   4   7        0.28       19.69     12.18 o
   0   4   7      227.71      244.83     44.91 o
   1   4   7      924.77     1010.88     30.39 o
   2   4   7       10.30       25.06      8.03 o
   3   4   7     9348.96     9762.37    165.24 o
   4   4   7       93.32      125.45     10.23 o
   5   4   7     3177.58     3208.74     51.26 o
   6   4   7      239.63      254.36     26.09 o
   7   4   7      644.14      666.81     73.61 o
   8   4   7     1204.78     1293.59     46.82 o
   9   4   7      348.94      381.97     45.39 o
  10   4   7        7.08        5.76      3.53 o
  11   4   7       26.32       16.92      9.26 o
 -11   5   7        3.76       10.10      5.91 o
 -10   5   7      565.01      731.87     43.87 o
  -9   5   7       47.47       42.92      7.88 o
  -8   5   7     2765.71     2930.02     50.19 o
  -7   5   7      370.18      325.88     41.15 o
  -6   5   7      665.64      712.35     46.14 o
  -5   5   7     3734.43     3999.57     59.38 o
  -4   5   7      312.94      314.58     21.00 o
  -3   5   7     2320.35     2164.31     46.85 o
  -2   5   7       99.40      100.79      9.71 o
  -1   5   7      407.23      451.68     75.49 o
   0   5   7     2599.98     2682.64     98.68 o
   1   5   7       63.52       72.69     12.66 o
   2   5   7     3497.54     3247.35     81.95 o
   3   5   7      135.49      163.74     11.71 o
   4   5   7     2250.55     2196.68     37.33 o
   5   5   7      220.52      216.97     18.82 o
   6   5   7       34.11       45.86      6.13 o
   7   5   7        6.71       12.83      6.58 o
   8   5   7        7.45       10.70     11.79 o
   9   5   7       11.29       13.26      6.43 o
  10   5   7      340.03      338.87     22.13 o
  11   5   7        3.53        8.81      5.82 o
 -11   6   7      122.54       70.44     31.01 o
 -10   6   7       26.01       27.30     12.58 o
  -9   6   7      320.05      321.48     31.69 o
  -8   6   7      494.17      405.78     40.16 o
  -7   6   7      248.38      251.99     32.32 o
  -6   6   7     1090.32     1108.04     34.62 o
  -5   6   7      282.24      308.93     29.30 o
  -4   6   7      507.15      428.06     31.05 o
  -3   6   7      115.13      118.65      9.32 o
  -2   6   7       36.36       50.00      6.04 o
  -1   6   7       69.56       58.87     14.65 o
   0   6   7      497.74      557.75     54.73 o
   1   6   7     2324.20     2576.20     75.48 o
   2   6   7     1156.68     1186.44     23.27 o
   3   6   7      576.96      586.57     19.35 o
   4   6   7     2417.69     2127.94     95.09 o
   5   6   7      658.44      724.89     19.29 o
   6   6   7      267.65      281.09     24.84 o
   7   6   7      781.20      727.17     87.84 o
   8   6   7       50.27       67.85      8.31 o
   9   6   7       54.32       56.90      9.29 o
  10   6   7        1.64        0.89      5.45 o
  11   6   7       20.70        9.97     10.59 o
 -11   7   7       70.39       30.67     19.44 o
 -10   7   7      135.02      111.89     27.57 o
  -9   7   7      101.20       99.84     27.86 o
  -8   7   7       98.60      120.28     13.81 o
  -7   7   7     3074.70     3213.10     97.14 o
  -6   7   7      465.26      394.93     32.70 o
  -5   7   7      224.10      233.62     23.31 o
  -4   7   7     5139.46     5056.13     71.75 o
  -3   7   7     2331.92     2392.69     51.92 o
  -2   7   7        0.04        3.99      5.48 o
  -1   7   7      172.66      163.17     18.38 o
   0   7   7      562.16      491.43     42.92 o
   1   7   7       53.88       71.91      9.61 o
   2   7   7     1665.46     1717.17     31.27 o
   3   7   7     3951.38     3707.81     66.79 o
   4   7   7      332.33      330.48     27.67 o
   5   7   7      124.32      150.73     15.53 o
   6   7   7     3211.49     3230.25     77.61 o
   7   7   7      426.42      367.07     54.26 o
   8   7   7      310.46      371.55     41.18 o
   9   7   7      137.83      175.96     21.16 o
  10   7   7       23.62       30.96      4.92 o
  11   7   7       61.31       54.39     12.67 o
 -11   8   7       16.24        7.07      7.32 o
 -10   8   7      181.17      165.19     43.44 o
  -9   8   7       73.27       92.47     16.65 o
  -8   8   7      276.22      256.46     30.46 o
  -7   8   7     2062.98     2114.11    133.13 o
  -6   8   7      628.00      633.77     48.49 o
  -5   8   7     3373.29     3451.46     46.74 o
  -4   8   7      157.50      163.12     12.42 o
  -3   8   7     3348.94     3353.51     55.99 o
  -2   8   7       13.69       15.62      4.65 o
  -1   8   7     4278.47     4237.47     72.87 o
   0   8   7     2972.43     2921.95     87.46 o
   1   8   7       32.15       30.93      6.11 o
   2   8   7      142.32      144.31     15.18 o
   3   8   7     3873.82     3751.80     71.35 o
   4   8   7     3610.81     3583.10     74.94 o
   5   8   7     9527.71    10431.88    119.89 o
   6   8   7     1140.41     1040.19     52.85 o
   7   8   7     2682.20     2925.35     69.02 o
   8   8   7      335.62      388.19     43.56 o
   9   8   7      255.36      356.59     45.38 o
  10   8   7     1104.90     1173.10     36.78 o
 -11   9   7       23.91       17.14     10.90 o
 -10   9   7       46.10       29.94      6.88 o
  -9   9   7       19.71       28.95      7.23 o
  -8   9   7      284.60      323.85     40.30 o
  -7   9   7      171.09      139.41     21.57 o
  -6   9   7      938.20      892.81     43.42 o
  -5   9   7      590.98      589.48     24.60 o
  -4   9   7     1815.61     1718.45     27.94 o
  -3   9   7     2143.69     2154.73     45.67 o
  -2   9   7       55.06       37.60      5.23 o
  -1   9   7      312.94      393.34     44.16 o
   0   9   7      254.40      250.08     31.58 o
   1   9   7        5.62       12.23      7.48 o
   2   9   7     1831.84     1767.66     48.88 o
   3   9   7      792.99      833.68     18.56 o
   4   9   7        0.38        6.20      5.19 o
   5   9   7     1020.16     1025.83     23.92 o
   6   9   7     1155.32     1176.22     57.49 o
   7   9   7        0.22        7.54      7.27 o
   8   9   7      309.06      374.90     39.86 o
   9   9   7      261.79      310.41     37.17 o
  10   9   7       76.21       54.47     12.60 o
 -11  10   7       26.01       17.74     12.25 o
 -10  10   7       12.67        7.08      3.61 o
  -9  10   7     1908.82     2025.16     65.61 o
  -8  10   7        8.24       20.34      6.52 o
  -7  10   7       45.43       49.53      6.77 o
  -6  10   7     3636.09     3606.62    108.48 o
  -5  10   7      139.24      142.14     13.70 o
  -4  10   7     1944.81     1927.03     30.02 o
  -3  10   7      192.10      214.15     16.78 o
  -2  10   7     4580.58     4612.75     77.52 o
  -1  10   7      601.72      558.15     30.65 o
   0  10   7       35.16       28.73      7.75 o
   1  10   7     3893.76     3705.92    114.59 o
   2  10   7      341.51      297.44     20.93 o
   3  10   7       12.04       12.25      4.06 o
   4  10   7     3010.72     3107.10     50.98 o
   5  10   7       37.70       42.69      8.43 o
   6  10   7     1141.76     1242.35     60.52 o
   7  10   7      362.90      421.15     46.06 o
   8  10   7        0.05       17.61      5.55 o
   9  10   7      236.24      306.96     38.24 o
  10  10   7      147.14       99.92     20.03 o
 -10  11   7     1288.09     1282.40     46.60 o
  -9  11   7        3.46        6.86      5.26 o
  -8  11   7        2.82       10.91      5.63 o
  -7  11   7       25.30       26.27      8.21 o
  -6  11   7      470.89      405.84     41.72 o
  -5  11   7       59.29       72.93      6.82 o
  -4  11   7      354.19      363.82     28.81 o
  -3  11   7     3237.61     3247.29     57.01 o
  -2  11   7       10.11       15.31      7.78 o
  -1  11   7     2692.57     2711.19     60.85 o
   0  11   7     5359.70     5311.28    128.71 o
   1  11   7     1965.15     1875.41     52.32 o
   2  11   7       73.44       64.35      6.50 o
   3  11   7      186.05      224.08     18.96 o
   4  11   7      400.80      443.06     31.75 o
   5  11   7      393.63      363.98     33.50 o
   6  11   7      460.10      448.46     52.76 o
   7  11   7      724.69      777.92     24.84 o
   8  11   7      274.56      340.18     32.54 o
   9  11   7     1399.51     1551.07     39.76 o
  10  11   7      948.02     1068.61     35.15 o
 -10  12   7     1821.58     1781.54     82.26 o
  -9  12   7       30.91       34.49      6.29 o
  -8  12   7       41.22       50.55      6.63 o
  -7  12   7      227.10      230.78     22.99 o
  -6  12   7        0.00       14.82      7.04 o
  -5  12   7      102.21       90.37      8.37 o
  -4  12   7        7.02       13.71      4.65 o
  -3  12   7     1280.21     1307.30     36.37 o
  -2  12   7       76.04       77.31      9.70 o
  -1  12   7      187.69      185.56     19.19 o
   0  12   7     4513.15     4482.48     94.51 o
   1  12   7      238.70      212.08     23.42 o
   2  12   7     3094.70     2923.15     45.01 o
   3  12   7        7.62        6.54      4.32 o
   4  12   7      319.34      343.64     24.93 o
   5  12   7      136.66      145.68     13.77 o
   6  12   7       49.70       50.04      8.51 o
   7  12   7       68.72       75.08     10.31 o
   8  12   7       45.56       53.41      7.36 o
   9  12   7       16.48       16.15      5.22 o
  10  12   7      149.82       89.35     34.21 o
 -10  13   7     1299.60     1197.88     85.40 o
  -9  13   7      957.28      990.98     35.97 o
  -8  13   7       57.46       62.85      7.71 o
  -7  13   7     1416.02     1393.05     34.98 o
  -6  13   7      596.34      572.61     55.94 o
  -5  13   7       23.91       21.60      4.13 o
  -4  13   7     5215.73     5180.13     59.38 o
  -3  13   7       70.22       94.07     10.34 o
  -2  13   7      804.29      834.87     23.01 o
  -1  13   7     3294.76     3190.59     55.82 o
   0  13   7     8981.35     8684.93    163.20 o
   1  13   7     6185.82     5866.99    114.58 o
   2  13   7      209.67      216.94     18.61 o
   3  13   7     3542.63     3422.13     60.80 o
   4  13   7      177.16      182.21     15.03 o
   5  13   7        0.42       10.93      7.03 o
   6  13   7     6666.72     7090.76    127.04 o
   7  13   7     1225.00     1225.48     31.24 o
   8  13   7      662.03      654.71     29.24 o
   9  13   7      460.53      461.91     16.97 o
  10  13   7      775.07      828.09     32.24 o
 -10  14   7      351.56      354.06     50.21 o
  -9  14   7      111.09       64.54     11.49 o
  -8  14   7      631.52      679.53     27.52 o
  -7  14   7      619.01      625.21     34.09 o
  -6  14   7        0.26       14.53      5.36 o
  -5  14   7      500.42      457.68     26.64 o
  -4  14   7      314.71      293.46     23.70 o
  -3  14   7     2360.99     2184.34     41.37 o
  -2  14   7      612.07      611.75     39.58 o
  -1  14   7     5838.49     5709.28    102.27 o
   0  14   7     4140.92     4002.65     79.39 o
   1  14   7      596.82      601.14     39.77 o
   2  14   7     3736.88     3569.00     61.17 o
   3  14   7     1147.85     1111.83     29.07 o
   4  14   7       65.29       54.16      6.10 o
   5  14   7        4.71        8.69      5.37 o
   6  14   7       21.72       19.79      5.13 o
   7  14   7      680.17      737.45     44.40 o
   8  14   7      704.37      766.89     20.95 o
   9  14   7       98.60       83.69     12.40 o
  10  14   7      564.06      606.05     27.86 o
 -10  15   7      159.52       83.44     26.69 o
  -9  15   7        3.20        3.58      7.81 o
  -8  15   7       28.94       26.39     10.10 o
  -7  15   7      126.56      154.10     14.16 o
  -6  15   7      321.13      263.19     39.24 o
  -5  15   7       37.21       29.88      4.19 o
  -4  15   7        5.34       12.85      4.04 o
  -3  15   7      862.60      727.73     34.53 o
  -2  15   7        8.41       16.70      4.78 o
  -1  15   7     3187.73     3067.54     49.99 o
   0  15   7     1836.98     1860.93     37.89 o
   1  15   7      823.69      811.10     48.63 o
   2  15   7       38.94       41.35      5.92 o
   3  15   7      603.19      596.39     23.47 o
   4  15   7      340.77      361.46     33.94 o
   5  15   7      110.04      119.94     14.68 o
   6  15   7       14.75       27.88      6.17 o
   7  15   7      463.11      541.16     38.88 o
   8  15   7       71.40      121.72     14.39 o
   9  15   7      529.46      529.45     31.42 o
  10  15   7      390.46      327.90     23.41 o
 -10  16   7        0.61        2.19      4.98 o
  -9  16   7       31.70       32.18      7.32 o
  -8  16   7       46.10       37.53      6.57 o
  -7  16   7      565.96      678.98     36.10 o
  -6  16   7      481.36      443.16     50.49 o
  -5  16   7      249.64      252.61     26.59 o
  -4  16   7      257.92      282.93     25.30 o
  -3  16   7        2.22        0.00      7.15 o
  -2  16   7      640.09      652.23     25.15 o
  -1  16   7      226.80      223.41     21.78 o
   0  16   7      647.70      664.47     29.84 o
   1  16   7     3179.83     3301.25     51.54 o
   2  16   7      994.14     1008.63     23.54 o
   3  16   7     2666.69     2626.97     44.57 o
   4  16   7      238.39      245.88     24.32 o
   5  16   7      689.06      588.73     47.11 o
   6  16   7      118.37      121.70     18.62 o
   7  16   7        8.94       11.09      7.69 o
   8  16   7      137.12      180.33     18.89 o
   9  16   7       14.98        4.23      5.03 o
  10  16   7        4.37        1.40      3.99 o
 -10  17   7       36.84       24.04      7.41 o
  -9  17   7     2608.14     2915.00     74.35 o
  -8  17   7      903.00      801.25     23.81 o
  -7  17   7     1034.27     1063.73     30.59 o
  -6  17   7     1403.25     1227.05    105.56 o
  -5  17   7      355.32      292.97     31.25 o
  -4  17   7     1620.87     1515.91     31.09 o
  -3  17   7      246.18      239.81     24.50 o
  -2  17   7      720.92      599.24     30.99 o
  -1  17   7      560.74      541.04     40.99 o
   0  17   7       68.23       73.58      9.65 o
   1  17   7     2920.32     2811.06     66.02 o
   2  17   7     3488.08     3500.70    110.84 o
   3  17   7     3910.00     3643.21    177.36 o
   4  17   7      347.82      451.19     44.27 o
   5  17   7     2753.10     2783.32     68.83 o
   6  17   7        0.76       12.96      5.44 o
   7  17   7      189.34      179.84     18.35 o
   8  17   7      109.83      122.47     13.19 o
   9  17   7      497.74      483.16     18.72 o
  10  17   7       50.84       18.13     15.40 o
 -10  18   7      106.30       51.70     14.08 o
  -9  18   7       69.22       59.10     11.66 o
  -8  18   7        0.28        0.00      6.53 o
  -7  18   7       71.23       67.87      6.71 o
  -6  18   7      383.38      393.30     33.91 o
  -5  18   7    10118.35    10168.20    159.25 o
  -4  18   7        1.32        6.65      4.40 o
  -3  18   7     1923.70     1882.22     45.02 o
  -2  18   7      105.47      102.26      9.01 o
  -1  18   7     1039.42      953.66     24.85 o
   0  18   7     1785.91     1806.26     35.62 o
   1  18   7      239.94      242.85     22.21 o
   2  18   7      577.92      613.54     50.37 o
   3  18   7      135.72      160.27     20.76 o
   4  18   7     1612.02     1669.57     51.99 o
   5  18   7    14935.28    16468.95    479.38 o
   6  18   7       77.44       56.69      8.76 o
   7  18   7       59.14       33.97      6.03 o
   8  18   7       22.28       64.80     19.68 o
   9  18   7      556.02      587.74     21.66 o
  10  18   7      330.51      332.30     20.30 o
 -10  19   7      985.33      949.95     54.11 o
  -9  19   7     1209.65     1303.34     38.05 o
  -8  19   7      538.24      448.75     40.48 o
  -7  19   7       27.77       48.34      6.67 o
  -6  19   7      524.87      529.20     29.43 o
  -5  19   7       70.73       60.85      9.79 o
  -4  19   7     1062.11     1048.05     57.88 o
  -3  19   7        9.80       21.13      5.53 o
  -2  19   7      364.05      363.96     27.33 o
  -1  19   7      419.43      401.34     32.18 o
   0  19   7     1790.98     1819.89     35.34 o
   1  19   7     3550.97     3406.21     60.19 o
   2  19   7      102.41      107.39     12.04 o
   3  19   7        2.02        6.04      8.81 o
   4  19   7       31.14       32.17      8.03 o
   5  19   7       79.39       68.66     16.02 o
   6  19   7      585.64      629.70     25.71 o
   7  19   7       99.40       90.80     10.40 o
   8  19   7      413.31      421.31     40.97 o
   9  19   7      555.07      592.24     24.67 o
  10  19   7      140.19       82.22     38.94 o
  -9  20   7        0.00        4.21      5.56 o
  -8  20   7      132.94      179.66     22.20 o
  -7  20   7      117.72       94.32      9.61 o
  -6  20   7       59.60       35.57      7.17 o
  -5  20   7      214.92      235.35     30.50 o
  -4  20   7     1460.77     1173.84     56.59 o
  -3  20   7      973.44      952.00     42.41 o
  -2  20   7      310.82      264.77     20.96 o
  -1  20   7     2809.00     2799.50     66.85 o
   0  20   7       33.06       21.27      5.38 o
   1  20   7        3.20       15.79      5.77 o
   2  20   7      617.52      554.30     23.22 o
   3  20   7        0.14        7.21      7.29 o
   4  20   7        0.26       15.47      6.98 o
   5  20   7       80.28       89.95     15.32 o
   6  20   7      146.17      127.32     14.74 o
   7  20   7       23.14       22.28      6.46 o
   8  20   7      752.40      827.54     21.15 o
   9  20   7     1121.58     1148.26     52.50 o
  10  20   7      145.68       87.12     33.23 o
  -9  21   7       87.24       63.33     15.38 o
  -8  21   7       25.60       22.92      5.03 o
  -7  21   7      891.02      835.65     20.97 o
  -6  21   7       47.61       43.24      6.51 o
  -5  21   7     2007.04     2064.00     65.27 o
  -4  21   7        5.02       10.26      5.05 o
  -3  21   7       88.17       84.17      8.88 o
  -2  21   7      747.48      703.19     29.92 o
  -1  21   7      470.02      456.68     28.34 o
   0  21   7      105.27      121.91     12.79 o
   1  21   7     1195.78     1105.24     31.07 o
   2  21   7      355.32      315.76     34.78 o
   3  21   7        1.88       17.96      7.39 o
   4  21   7       77.62       86.14     13.45 o
   5  21   7      704.90      769.38     99.40 o
   6  21   7       78.85       92.92     14.65 o
   7  21   7      166.15      171.80     19.56 o
   8  21   7       91.01       82.17     16.16 o
   9  21   7     1032.34     1087.32     36.48 o
  -9  22   7      143.28       60.01     36.11 o
  -8  22   7      722.53      799.92     32.66 o
  -7  22   7       47.47       48.34      7.98 o
  -6  22   7      911.44      768.52     30.82 o
  -5  22   7       72.08       74.42      9.02 o
  -4  22   7      391.64      324.81     33.89 o
  -3  22   7      103.43      108.29     13.23 o
  -2  22   7      758.45      675.51     37.65 o
  -1  22   7     4218.50     4032.05     68.11 o
   0  22   7       22.75       18.10      4.87 o
   1  22   7      472.19      490.25     43.59 o
   2  22   7       66.75       58.62      7.49 o
   3  22   7       12.96       13.05      6.79 o
   4  22   7        5.38       11.97      6.91 o
   5  22   7      300.33      350.24     38.27 o
   6  22   7      122.77      132.32     15.48 o
   7  22   7        6.86       14.27      6.16 o
   8  22   7       41.34       29.49      7.34 o
   9  22   7     1013.79     1081.82     37.26 o
  -9  23   7     3539.06     3534.02    123.87 o
  -8  23   7        3.57       43.82     24.96 o
  -7  23   7      116.86      142.31     15.59 o
  -6  23   7     1802.85     1648.70     47.73 o
  -5  23   7        3.72        2.57      6.68 o
  -4  23   7      723.61      529.55     71.98 o
  -3  23   7        7.73       18.67      5.50 o
  -2  23   7     1098.26     1085.85     51.77 o
  -1  23   7     4542.76     4466.69     93.20 o
   0  23   7        5.90       16.37      5.23 o
   1  23   7     9360.56     8864.43    260.32 o
   2  23   7       20.98       18.32      9.24 o
   3  23   7       31.14       39.28      8.16 o
   4  23   7      359.48      409.94     60.21 o
   5  23   7      161.04      159.73     19.71 o
   6  23   7      335.99      369.24     42.52 o
   7  23   7      150.06      121.21     17.61 o
   8  23   7       30.03       29.47      5.61 o
   9  23   7      541.03      484.69     49.88 o
  -9  24   7       85.38       45.79     24.47 o
  -8  24   7        0.17        1.28      4.19 o
  -7  24   7      207.65      233.19     27.94 o
  -6  24   7      488.85      482.68     27.41 o
  -5  24   7     7589.89     7616.58    120.37 o
  -4  24   7      109.62       79.67     13.76 o
  -3  24   7       78.15       72.19     10.66 o
  -2  24   7      353.82      309.05     31.64 o
  -1  24   7      187.96      167.28     18.53 o
   0  24   7      725.76      717.25     49.34 o
   1  24   7      185.78      176.00     21.55 o
   2  24   7       17.47       23.01      4.82 o
   3  24   7      803.72      708.13     80.02 o
   4  24   7       59.91       47.55     10.03 o
   5  24   7     3947.61     4437.59     87.77 o
   6  24   7      126.79      112.70     13.88 o
   7  24   7        0.67       11.52      4.62 o
   8  24   7       66.91       60.42     11.11 o
   9  24   7       60.06       40.98     11.11 o
  -9  25   7       39.82       34.05     18.07 o
  -8  25   7        4.75        4.60      4.03 o
  -7  25   7       71.06       94.50     13.13 o
  -6  25   7       23.91       24.96      5.90 o
  -5  25   7       38.32       18.10      5.00 o
  -4  25   7      352.69      399.11     34.53 o
  -3  25   7     4987.18     4755.89    106.13 o
  -2  25   7      171.61      126.79     24.34 o
  -1  25   7      272.91      231.84     28.77 o
   0  25   7       31.92       26.20      6.94 o
   1  25   7        5.29        3.34      7.20 o
   2  25   7      129.73      139.26     21.19 o
   3  25   7      140.19      130.41     23.01 o
   4  25   7        2.02       18.79      7.73 o
   5  25   7      735.49      756.53     25.85 o
   6  25   7       16.24       26.37      5.57 o
   7  25   7      585.16      636.24     20.77 o
   8  25   7      345.96      394.06     48.59 o
   9  25   7      377.91      377.07     76.80 o
  -8  26   7      243.67      135.15     28.78 o
  -7  26   7      244.92      298.87     33.13 o
  -6  26   7      648.72      589.02     40.74 o
  -5  26   7       22.09       34.45     10.80 o
  -4  26   7     9285.25     9382.03    207.81 o
  -3  26   7       12.67       14.37      6.28 o
  -2  26   7        0.77        8.19      4.77 o
  -1  26   7      550.37      457.81     62.18 o
   0  26   7      206.21      172.19     22.78 o
   1  26   7     2523.05     2549.38     87.45 o
   2  26   7     1516.32     1438.32    115.07 o
   3  26   7     2155.74     2205.11     79.34 o
   4  26   7      541.49      590.04     30.22 o
   5  26   7       60.53       72.02      9.24 o
   6  26   7     1251.04     1379.89     26.20 o
   7  26   7      428.90      324.42     28.81 o
   8  26   7      146.89      119.05     34.16 o
   9  26   7        6.97        5.92      6.02 o
  -8  27   7        2.89        3.44      4.53 o
  -7  27   7      217.27      200.38     33.68 o
  -6  27   7       57.30       99.71     14.86 o
  -5  27   7      108.99      159.27     20.27 o
  -4  27   7       30.80       31.50      6.40 o
  -3  27   7       53.00       54.18      8.45 o
  -2  27   7       40.45       27.77      5.59 o
  -1  27   7       51.98       58.94     10.30 o
   0  27   7      863.18      750.56     74.59 o
   1  27   7      823.69      746.15    110.11 o
   2  27   7       14.59       21.97      6.39 o
   3  27   7      641.61      751.46     23.73 o
   4  27   7     1121.58     1251.76     44.28 o
   5  27   7     2634.77     2608.97     41.52 o
   6  27   7       27.56       20.06      4.16 o
   7  27   7       70.22       45.25     10.44 o
   8  27   7        0.05        6.90      3.84 o
  -8  28   7      225.60       95.12     35.52 o
  -7  28   7      120.34      125.50     16.64 o
  -6  28   7      426.84      446.21     42.32 o
  -5  28   7       48.16       51.14      8.81 o
  -4  28   7     1729.73     1713.59     61.31 o
  -3  28   7     1733.06     1699.59     40.43 o
  -2  28   7      111.72       96.03     11.94 o
  -1  28   7     1643.49     1422.25    112.90 o
   0  28   7       92.54       70.14     14.08 o
   1  28   7     1203.40     1106.14    123.01 o
   2  28   7      563.11      585.01     56.59 o
   3  28   7      266.67      296.97     31.95 o
   4  28   7      485.32      490.68     21.79 o
   5  28   7      144.72      144.00     18.53 o
   6  28   7      407.23      440.17     19.71 o
   7  28   7        4.37        7.61      7.09 o
   8  28   7      344.84      294.56     70.60 o
  -8  29   7       26.52       17.55      9.87 o
  -7  29   7      583.22      620.14     26.31 o
  -6  29   7      369.02      376.72     46.27 o
  -5  29   7       91.20       97.00     13.94 o
  -4  29   7       33.18       45.01      7.79 o
  -3  29   7       12.74       23.36      4.56 o
  -2  29   7      686.96      658.51     77.04 o
  -1  29   7     1718.10     1807.88     45.61 o
   0  29   7      973.44      924.90     36.51 o
   1  29   7     3863.87     3844.09     73.33 o
   2  29   7      478.73      433.95     43.23 o
   3  29   7       79.03       98.98     13.55 o
   4  29   7     1554.72     1708.04     31.69 o
   5  29   7     1447.80     1443.87     27.76 o
   6  29   7      132.48      125.83     19.78 o
   7  29   7      227.10      241.15     27.20 o
   8  29   7      249.96      203.97     49.89 o
  -8  30   7        5.29        5.17     12.98 o
  -7  30   7      442.26      432.26     23.73 o
  -6  30   7      360.24      344.89     33.17 o
  -5  30   7      320.77      252.65     34.69 o
  -4  30   7     1280.92     1236.70     34.25 o
  -3  30   7      117.29      123.75     12.02 o
  -2  30   7     1226.40     1171.08     44.63 o
  -1  30   7      235.93      254.49     30.07 o
   0  30   7     1205.48     1180.99     34.00 o
   1  30   7      318.98      283.39     20.54 o
   2  30   7       14.36       14.79      4.59 o
   3  30   7      709.16      644.31     32.31 o
   4  30   7     1198.54     1287.64     32.38 o
   5  30   7      268.96      282.72     41.98 o
   6  30   7     1204.09     1191.03     24.27 o
   7  30   7       28.62       16.50      5.41 o
   8  30   7      372.49      375.40     22.43 o
  -7  31   7      556.49      550.54     25.25 o
  -6  31   7      303.46      292.77     35.48 o
  -5  31   7      411.28      477.55     31.91 o
  -4  31   7       23.23       13.92      8.88 o
  -3  31   7      629.51      622.31     21.76 o
  -2  31   7      275.23      304.97     36.20 o
  -1  31   7        6.45       20.04      8.00 o
   0  31   7      595.36      621.41     60.60 o
   1  31   7      596.34      653.76     38.19 o
   2  31   7     3841.52     4124.71    147.06 o
   3  31   7       88.17       81.36     12.12 o
   4  31   7       45.29       54.85      7.13 o
   5  31   7       72.25       60.48      9.17 o
   6  31   7      283.59      302.18     15.74 o
   7  31   7      207.36      111.08     34.07 o
  -7  32   7       28.52       22.92      5.92 o
  -6  32   7        7.45       14.21      6.10 o
  -5  32   7      857.90      918.23     25.96 o
  -4  32   7      252.81      266.98     52.78 o
  -3  32   7      564.54      581.12     40.57 o
  -2  32   7        9.00        9.22      6.48 o
  -1  32   7      406.02      417.03     42.10 o
   0  32   7       25.50       65.26     12.83 o
   1  32   7       96.63      113.29     15.78 o
   2  32   7     2215.58     2292.40     77.26 o
   3  32   7     1229.90     1128.34     28.16 o
   4  32   7      418.20      373.54     28.59 o
   5  32   7      227.71      160.84     28.68 o
   6  32   7       41.86       27.05      5.76 o
   7  32   7        0.20        3.56      3.27 o
  -7  33   7      163.33       58.99     33.05 o
  -6  33   7       57.46       58.67      9.02 o
  -5  33   7      127.92      130.62     19.25 o
  -4  33   7        6.60        8.67      6.67 o
  -3  33   7       21.53       15.13      7.11 o
  -2  33   7      219.04      250.10     21.26 o
  -1  33   7      420.25      424.95     33.70 o
   0  33   7        0.55        9.42     12.53 o
   1  33   7      104.45       87.87     14.68 o
   2  33   7     1204.78     1233.81     38.22 o
   3  33   7        8.41       11.53      6.49 o
   4  33   7      214.04      176.49     28.69 o
   5  33   7      104.24      112.51     18.56 o
   6  33   7       11.70       12.30      5.90 o
   7  33   7      322.92      245.95     46.51 o
  -6  34   7      170.82      187.49     27.89 o
  -5  34   7      417.79      371.63     16.40 o
  -4  34   7      274.23      194.23     30.99 o
  -3  34   7        5.52       17.87      7.56 o
  -2  34   7      118.81      163.39     20.15 o
  -1  34   7       71.74       63.02      8.64 o
   0  34   7        1.42        9.65      7.29 o
   1  34   7       90.82      106.78     16.73 o
   2  34   7      932.69      937.53     55.01 o
   3  34   7      109.83       99.87     15.94 o
   4  34   7       31.14       11.63      8.29 o
   5  34   7      803.16      863.28     29.45 o
   6  34   7       55.50       36.30      6.91 o
   7  34   7      176.36       62.10     59.19 o
  -6  35   7       38.19       15.84      7.77 o
  -5  35   7       97.02       61.72     15.96 o
  -4  35   7        0.00        0.00      6.71 o
  -3  35   7      364.43      355.31     39.51 o
  -2  35   7       22.37       22.59      6.82 o
  -1  35   7       20.43       32.03      7.93 o
   0  35   7      318.27      331.00     40.37 o
   1  35   7      337.09      359.20     55.46 o
   2  35   7        0.11        1.89     10.10 o
   3  35   7     1149.89     1299.03     36.22 o
   4  35   7        0.92        8.55      4.69 o
   5  35   7        0.02        7.93      5.23 o
   6  35   7        0.44        0.00      5.39 o
  -6  36   7        6.76       34.07     26.72 o
  -5  36   7        6.40       11.78      5.20 o
  -4  36   7      112.15      101.21     22.08 o
  -3  36   7       95.06      109.19     26.12 o
  -2  36   7      647.19      565.88     21.33 o
  -1  36   7        1.35       10.83      5.88 o
   0  36   7        6.55       16.42      6.12 o
   1  36   7      162.82      163.57     24.55 o
   2  36   7       63.52       66.46      9.97 o
   3  36   7        3.96       15.86      8.24 o
   4  36   7       19.45       14.04      6.38 o
   5  36   7        0.71        4.41      3.40 o
   6  36   7      141.37       61.86     25.93 o
  -5  37   7       72.25       57.25     18.18 o
  -4  37   7       99.40       74.54     16.99 o
  -3  37   7        2.82       14.72      8.43 o
  -2  37   7      118.59       94.14     14.71 o
  -1  37   7       16.16       20.30      6.90 o
   0  37   7       28.73       53.88      8.24 o
   1  37   7       19.18       20.59      7.35 o
   2  37   7      136.19      154.50     24.85 o
   3  37   7      315.06      367.34     39.78 o
   4  37   7      241.80      218.44     37.07 o
   5  37   7        0.06        6.56      3.82 o
  -5  38   7       81.00       50.46     10.78 o
  -4  38   7      239.63      220.87     28.95 o
  -3  38   7       22.28       49.30     32.84 o
  -2  38   7      611.08      649.87     25.69 o
  -1  38   7        4.67       18.02      9.29 o
   0  38   7     1638.63     1718.06     50.76 o
   1  38   7      383.38      405.27     35.26 o
   2  38   7      354.95      381.54     24.12 o
   3  38   7       26.52       31.15      6.93 o
   4  38   7      281.90      226.93     41.58 o
   5  38   7      503.10      511.33     30.55 o
  -4  39   7        6.60        2.64      6.38 o
  -3  39   7      719.85      733.50     43.91 o
  -2  39   7      225.60      214.84     60.23 o
  -1  39   7      192.65      170.69     40.74 o
   0  39   7       26.32       23.20      6.88 o
   1  39   7      311.88      349.83     36.45 o
   2  39   7        6.40       18.28      4.26 o
   3  39   7       23.52       23.43      6.03 o
   4  39   7       24.60        8.65      6.76 o
   5  39   7      127.46       65.06     32.44 o
  -4  40   7       27.88        8.79      8.43 o
  -3  40   7       52.42       37.83      9.52 o
  -1  40   7      253.45      206.65     29.82 o
   0  40   7       75.34       76.13     14.48 o
   1  40   7     1024.64     1091.89     34.41 o
   2  40   7      121.88      116.73     28.33 o
   3  40   7      104.65       73.65     28.06 o
   4  40   7        5.57       11.78      5.33 o
  -4  41   7       29.38        5.71     13.09 o
  -3  41   7      208.22      241.59     59.51 o
  -2  41   7      396.81      365.26     23.02 o
  -1  41   7       61.62       35.08     19.58 o
   0  41   7      101.00       63.80     18.67 o
   1  41   7       77.26       74.79     15.94 o
   2  41   7      104.65       63.34     18.48 o
   3  41   7      318.98      339.18     26.05 o
  -2  42   7      237.47      225.31     17.39 o
  -1  42   7        0.16        8.43      6.11 o
   0  42   7     1073.87     1056.82     34.88 o
   1  42   7       63.52       34.70     13.07 o
   2  42   7        0.16        1.57      7.24 o
   3  42   7       12.89        0.00      8.13 o
  -1  43   7       13.25        9.34      6.85 o
   0  43   7        2.72        6.95     16.82 o
   1  43   7       60.37       46.63     10.07 o
   2  43   7      572.64      674.45     43.82 o
 -10   0   8      303.46      312.89     54.31 o
  -9   0   8     1503.89     1555.37     91.34 o
  -8   0   8      571.21      935.05    334.08 o
  -7   0   8        3.57       11.55     10.74 o
  -6   0   8     3840.28     4080.27    145.43 o
  -5   0   8        7.40       19.42      9.50 o
  -4   0   8      325.80      383.59     46.78 o
  -3   0   8      327.25      282.15     33.59 o
  -2   0   8     1607.21     1543.03     46.11 o
  -1   0   8     5301.30     5514.14    117.55 o
   0   0   8     1556.30     1470.11     72.22 o
   1   0   8     2066.61     1995.49     68.66 o
   2   0   8       35.52       33.38      6.32 o
   3   0   8      537.31      483.67     25.93 o
   4   0   8     1358.66     1213.86     36.20 o
   5   0   8      391.25      448.85     52.68 o
   6   0   8       18.15       25.41      8.32 o
   7   0   8        4.58       15.69      7.01 o
   8   0   8      239.01      238.22     30.90 o
   9   0   8     2565.42     2623.55     90.32 o
  10   0   8      185.23      161.79     61.69 o
 -10   1   8      321.84      324.08     60.02 o
  -9   1   8      290.36      318.82     21.94 o
  -8   1   8        0.00        1.41      7.04 o
  -7   1   8      651.27      687.70     38.19 o
  -6   1   8      815.10      883.27     74.50 o
  -5   1   8        7.02       15.77      5.66 o
  -4   1   8       28.62       37.75      5.27 o
  -3   1   8      135.49      116.46      9.62 o
  -2   1   8     2818.55     2927.20     46.51 o
  -1   1   8      994.14      902.69     18.38 o
   0   1   8     1100.25      978.65     21.10 o
   1   1   8     1123.59     1033.57     35.64 o
   2   1   8       82.45       69.80      6.69 o
   3   1   8      863.77      902.25     18.32 o
   4   1   8     1521.00     1535.45     22.31 o
   5   1   8      149.82      173.63     14.85 o
   6   1   8       47.47       45.07      6.76 o
   7   1   8      160.02      143.91     14.66 o
   8   1   8       53.29       52.87      6.40 o
   9   1   8      309.76      328.36     21.46 o
  10   1   8      248.69      248.26     31.33 o
 -10   2   8     2500.00     2885.03     62.89 o
  -9   2   8      378.69      387.54     23.07 o
  -8   2   8       16.65       27.62      7.50 o
  -7   2   8       71.23       74.61      8.85 o
  -6   2   8     2752.05     2690.43     81.31 o
  -5   2   8      260.50      270.65     25.28 o
  -4   2   8       17.39       28.57      5.72 o
  -3   2   8     1722.25     1717.66     37.87 o
  -2   2   8      887.44      828.94     27.32 o
  -1   2   8      524.87      494.98     16.40 o
   0   2   8    14641.00    14147.28    258.05 o
   1   2   8       89.68       90.16     10.76 o
   2   2   8     1881.82     1858.84     21.95 o
   3   2   8       26.21       19.68      4.97 o
   4   2   8     3485.72     3535.39     56.60 o
   5   2   8      277.22      312.63     26.75 o
   6   2   8      419.43      365.47     42.36 o
   7   2   8     2041.23     2237.21     39.16 o
   8   2   8      547.09      510.83     22.80 o
   9   2   8      158.76      175.82     25.14 o
  10   2   8     1287.37     1403.27     67.32 o
 -10   3   8      195.16      236.94     47.86 o
  -9   3   8     1848.14     2009.74     55.22 o
  -8   3   8        9.00       17.32      8.39 o
  -7   3   8      350.44      429.68     40.37 o
  -6   3   8     2981.16     3029.11     62.07 o
  -5   3   8      101.20       85.50     10.47 o
  -4   3   8     2666.69     2639.71     37.53 o
  -3   3   8     2025.00     2004.95     31.21 o
  -2   3   8      412.90      407.45     22.34 o
  -1   3   8        3.10        4.31      3.80 o
   0   3   8     2165.97     2013.07     51.66 o
   1   3   8     4042.42     3788.33     61.95 o
   2   3   8      983.45      911.85     23.88 o
   3   3   8      298.60      289.90     22.84 o
   4   3   8     3758.92     3824.36     77.06 o
   5   3   8       21.81       38.24      5.27 o
   6   3   8     4107.53     3976.48     70.86 o
   7   3   8     1359.40     1398.94     25.58 o
   8   3   8       82.45      123.87     13.20 o
   9   3   8        3.20       13.15      5.72 o
  10   3   8      632.02      692.40     30.80 o
 -10   4   8      376.36      404.48     63.89 o
  -9   4   8      230.43      225.82     20.87 o
  -8   4   8     1725.57     1811.84     37.05 o
  -7   4   8      382.59      465.30     48.52 o
  -6   4   8      318.27      367.53     47.40 o
  -5   4   8      239.32      247.62     21.64 o
  -4   4   8     1969.58     2086.86     36.23 o
  -3   4   8      230.43      252.64     18.79 o
  -2   4   8      153.51      137.66     13.55 o
  -1   4   8     1270.92     1251.59     30.91 o
   0   4   8      574.08      491.54     26.53 o
   1   4   8      267.00      236.89     27.47 o
   2   4   8      267.98      231.47     17.50 o
   3   4   8        5.06       11.53      3.48 o
   4   4   8     7077.86     7322.15     91.26 o
   5   4   8       12.89       24.34      6.30 o
   6   4   8       34.11       35.61      9.40 o
   7   4   8      204.78      222.82     24.66 o
   8   4   8     1085.04     1185.04     30.58 o
   9   4   8     1315.51     1312.32     38.65 o
  10   4   8        3.72        3.17      3.38 o
 -10   5   8     1749.75     1978.50     73.73 o
  -9   5   8      151.54      209.51     32.80 o
  -8   5   8     2743.66     2800.70     47.52 o
  -7   5   8      570.73      664.09     28.54 o
  -6   5   8        4.00       10.21      6.28 o
  -5   5   8     4153.80     4377.20     87.58 o
  -4   5   8     3138.24     3352.04     75.73 o
  -3   5   8     2388.28     2324.77     39.61 o
  -2   5   8     5673.10     5638.66     72.69 o
  -1   5   8       50.41       43.70      4.95 o
   0   5   8     4239.31     4310.73     98.03 o
   1   5   8      277.56      235.21     26.08 o
   2   5   8      688.01      638.65     32.57 o
   3   5   8       11.36       12.99      4.31 o
   4   5   8     4235.41     4383.37    116.23 o
   5   5   8     1089.00     1089.04     29.75 o
   6   5   8      674.96      625.24     63.63 o
   7   5   8      146.41      140.54     17.66 o
   8   5   8      948.64      944.57     28.35 o
   9   5   8      449.02      499.00     38.24 o
  10   5   8       25.10       12.80      3.89 o
 -10   6   8       43.69       28.21     15.06 o
  -9   6   8      556.02      571.19     33.41 o
  -8   6   8      326.16      357.20     43.53 o
  -7   6   8       72.08      107.96     10.17 o
  -6   6   8       23.43       20.73      5.88 o
  -5   6   8      625.50      668.69     33.30 o
  -4   6   8      595.36      578.49     20.80 o
  -3   6   8        0.05        9.98      5.96 o
  -2   6   8     2146.47     2147.14     34.04 o
  -1   6   8     1881.82     1770.85     37.79 o
   0   6   8      120.12      115.47     11.35 o
   1   6   8       11.97       12.14      5.47 o
   2   6   8     1024.00      937.54     21.89 o
   3   6   8      654.34      649.74     23.23 o
   4   6   8      778.41      832.00     24.56 o
   5   6   8        6.45       25.19      6.43 o
   6   6   8       24.30       26.65      7.05 o
   7   6   8      469.16      553.92     46.51 o
   8   6   8      398.00      412.36     37.67 o
   9   6   8     2516.03     2760.70     57.49 o
  10   6   8      183.60       98.62     28.40 o
 -10   7   8       10.76        8.91      6.41 o
  -9   7   8     2094.89     2383.27     63.59 o
  -8   7   8      261.47      254.72     34.66 o
  -7   7   8     1335.90     1452.72     26.92 o
  -6   7   8     5748.67     5875.71    142.31 o
  -5   7   8        7.29       19.56      7.30 o
  -4   7   8    12521.61    13174.72    142.73 o
  -3   7   8       54.32       59.37      8.02 o
  -2   7   8     2459.17     2511.04     39.52 o
  -1   7   8        3.39       14.99      3.64 o
   0   7   8      615.54      543.77     14.59 o
   1   7   8     3490.45     3418.99     66.60 o
   2   7   8     2853.70     2657.94     53.85 o
   3   7   8       15.21       13.25      4.34 o
   4   7   8     4974.48     5182.81     71.24 o
   5   7   8        0.00        6.58      6.35 o
   6   7   8    12398.82    12876.84    219.15 o
   7   7   8        2.19       13.44      8.40 o
   8   7   8       71.23       83.16      9.83 o
   9   7   8      160.78      120.53     16.78 o
  10   7   8       54.02       31.82      9.71 o
 -10   8   8      478.73      547.14     39.23 o
  -9   8   8       31.70       39.31     14.80 o
  -8   8   8      229.52      245.38     34.73 o
  -7   8   8       17.14       19.77      7.32 o
  -6   8   8     1818.17     1660.77    130.69 o
  -5   8   8        0.98       16.01      5.44 o
  -4   8   8     4656.70     4579.71     57.49 o
  -3   8   8     1140.41     1107.29     23.02 o
  -2   8   8     3751.56     3795.73     54.23 o
  -1   8   8     1237.63     1202.00     19.73 o
   0   8   8     5073.71     4619.50    100.93 o
   1   8   8      437.23      428.00     47.85 o
   2   8   8    19502.12    20001.61    230.32 o
   3   8   8      292.07      276.50     20.54 o
   4   8   8     4718.32     4885.15     77.35 o
   5   8   8     3245.58     3360.40     59.09 o
   6   8   8      707.03      657.04     80.91 o
   7   8   8      115.13      147.00     14.90 o
   8   8   8      159.01      142.33     15.22 o
   9   8   8       36.36       62.94      8.89 o
  10   8   8      926.59      977.23     35.30 o
 -10   9   8      135.26       98.06     46.04 o
  -9   9   8      452.41      480.98     29.49 o
  -8   9   8        0.26        6.93      8.90 o
  -7   9   8       26.01       23.61      8.50 o
  -6   9   8      503.10      428.34     65.91 o
  -5   9   8      444.37      452.61     39.00 o
  -4   9   8     2004.35     2067.01     32.98 o
  -3   9   8     1131.65     1153.01     20.09 o
  -2   9   8     1706.52     1724.05     53.40 o
  -1   9   8      429.73      429.78     23.59 o
   0   9   8       52.56       61.48      7.10 o
   1   9   8     2583.69     2553.48     51.32 o
   2   9   8     1032.98     1000.30     31.10 o
   3   9   8      220.52      240.72     19.90 o
   4   9   8      377.14      383.96     29.33 o
   5   9   8      836.94      879.22     44.59 o
   6   9   8      412.90      417.21     50.64 o
   7   9   8       11.83       23.60      7.61 o
   8   9   8        5.66       28.17      6.59 o
   9   9   8       19.98       15.28      5.41 o
  10   9   8      121.88       62.84     29.90 o
 -10  10   8      193.77      162.40     57.79 o
  -9  10   8      248.38      211.40     19.26 o
  -8  10   8      143.28      208.91     26.28 o
  -7  10   8        2.56        9.84      8.89 o
  -6  10   8     2824.92     2802.23     94.15 o
  -5  10   8      207.36      192.43     20.83 o
  -4  10   8     1064.06     1024.03     23.01 o
  -3  10   8     1357.92     1354.82     20.78 o
  -2  10   8     3671.15     3616.69     57.25 o
  -1  10   8        3.96        4.47      4.26 o
   0  10   8       76.39       65.52      7.85 o
   1  10   8      485.76      453.08     60.95 o
   2  10   8      621.50      623.70     23.62 o
   3  10   8       36.97       30.26      4.62 o
   4  10   8     8703.02     9003.35    117.16 o
   5  10   8     1047.82     1085.23     49.65 o
   6  10   8       12.67       28.37      5.93 o
   7  10   8       45.02       46.98      9.68 o
   8  10   8     1895.73     1881.99     31.28 o
   9  10   8        5.20       10.90      4.99 o
  10  10   8      159.77       61.55     32.20 o
 -10  11   8       20.52       37.99     18.69 o
  -9  11   8       20.70       15.03      6.14 o
  -8  11   8       33.52       25.49      7.10 o
  -7  11   8     1713.13     1643.18    112.91 o
  -6  11   8      295.84      234.25     34.81 o
  -5  11   8      872.02      874.82     44.37 o
  -4  11   8       46.65       64.76      6.54 o
  -3  11   8        9.12       15.98      5.51 o
  -2  11   8     5076.56     5211.46     76.80 o
  -1  11   8      345.96      329.67     21.52 o
   0  11   8      749.12      747.32     17.92 o
   1  11   8      109.83      113.88     13.68 o
   2  11   8       70.06       95.75      9.89 o
   3  11   8     3116.99     3030.39     43.51 o
   4  11   8      154.75      141.59     13.38 o
   5  11   8     2575.56     2740.56     51.98 o
   6  11   8      194.60      168.08     28.18 o
   7  11   8      237.47      214.86     25.45 o
   8  11   8     1043.94     1022.57     22.57 o
   9  11   8      203.35      153.50     34.42 o
  10  11   8      222.90      150.05     30.13 o
 -10  12   8       11.42        8.09      5.21 o
  -9  12   8        0.56        9.39      5.05 o
  -8  12   8      110.04      135.11     14.41 o
  -7  12   8       51.27       89.43     14.34 o
  -6  12   8      207.65      241.74     26.60 o
  -5  12   8      618.52      590.14     49.54 o
  -4  12   8      915.67      928.16     43.11 o
  -3  12   8      174.50      177.21     23.98 o
  -2  12   8       20.16       27.17      7.06 o
  -1  12   8      196.56      194.57     17.63 o
   0  12   8      642.12      617.55     20.09 o
   1  12   8      175.30      181.27     20.57 o
   2  12   8        1.61       10.60      4.79 o
   3  12   8        1.08        8.77      5.23 o
   4  12   8       85.38       79.97      8.99 o
   5  12   8      208.51      251.08     32.93 o
   6  12   8      254.40      359.03     33.95 o
   7  12   8      638.57      701.72     48.15 o
   8  12   8       42.38       57.31      7.66 o
   9  12   8      108.78       88.48     18.28 o
  10  12   8      287.30      278.64     24.78 o
 -10  13   8       37.70       23.63      7.28 o
  -9  13   8      199.66      163.11     35.97 o
  -8  13   8       98.21      132.77     29.57 o
  -7  13   8      325.80      393.06     55.35 o
  -6  13   8      816.24      804.97     32.29 o
  -5  13   8      248.69      214.40     28.89 o
  -4  13   8      137.36      150.67     15.09 o
  -3  13   8       36.48       30.62      6.71 o
  -2  13   8      591.46      563.79     18.29 o
  -1  13   8      386.91      414.70     24.61 o
   0  13   8      659.46      690.83     21.08 o
   1  13   8      530.84      525.58     56.08 o
   2  13   8       20.34       26.39      5.27 o
   3  13   8     2121.52     2080.01     37.32 o
   4  13   8        4.97        6.78      5.24 o
   5  13   8       27.67       37.54      6.31 o
   6  13   8     1085.70     1017.82     25.28 o
   7  13   8        5.86       12.52      5.86 o
   8  13   8      335.99      437.23     45.94 o
   9  13   8       10.11       17.78      5.89 o
  10  13   8       24.30       10.82      4.48 o
 -10  14   8        1.99        5.15      8.93 o
  -9  14   8      120.56       94.40     24.01 o
  -8  14   8      137.36      115.15     16.55 o
  -7  14   8        0.50        0.00      8.96 o
  -6  14   8      170.82      213.31     24.50 o
  -5  14   8     1466.12     1196.29     78.59 o
  -4  14   8      180.36      240.87     25.55 o
  -3  14   8     1838.69     1884.60     47.44 o
  -2  14   8      753.50      707.79     20.09 o
  -1  14   8      149.57      133.10     13.16 o
   0  14   8      943.10      980.35     19.47 o
   1  14   8      577.92      477.10     39.86 o
   2  14   8      495.06      532.27     23.25 o
   3  14   8      257.92      235.17     28.34 o
   4  14   8      225.60      210.23     24.14 o
   5  14   8     1051.06     1097.13     68.82 o
   6  14   8      147.38      145.24     13.32 o
   7  14   8      672.88      659.28     31.39 o
   8  14   8       83.72       86.63     11.04 o
   9  14   8        0.27        4.91      6.09 o
  10  14   8       67.24       21.61     17.14 o
 -10  15   8      134.56       42.68     40.71 o
  -9  15   8      236.24      185.20     34.55 o
  -8  15   8       99.40      139.58     17.73 o
  -7  15   8        4.33        8.03      6.03 o
  -6  15   8       52.27       71.55      9.00 o
  -5  15   8      326.52      323.29     42.75 o
  -4  15   8        0.36        4.55      8.74 o
  -3  15   8      679.12      667.25     19.08 o
  -2  15   8      411.28      391.93     38.08 o
  -1  15   8      840.42      787.72     21.76 o
   0  15   8     1677.72     1756.10     26.37 o
   1  15   8        1.23       15.62      7.97 o
   2  15   8     2159.46     2069.03     45.43 o
   3  15   8      767.84      729.62     32.00 o
   4  15   8      344.47      325.95     38.53 o
   5  15   8       29.05       32.17      5.40 o
   6  15   8      252.49      298.56     27.00 o
   7  15   8      542.89      561.97     47.63 o
   8  15   8        7.18       15.48      5.60 o
   9  15   8       85.56       55.54     16.98 o
  10  15   8      568.82      495.68     42.68 o
  -9  16   8       38.32       27.45      5.92 o
  -8  16   8      715.56      703.23     22.75 o
  -7  16   8      377.52      399.35     29.58 o
  -6  16   8      271.59      280.70     30.93 o
  -5  16   8     1555.51     1477.16    111.58 o
  -4  16   8     2635.80     2667.08     56.47 o
  -3  16   8      126.34      150.62     15.44 o
  -2  16   8     4062.79     4152.17     65.80 o
  -1  16   8      224.10      222.36     22.05 o
   0  16   8      400.40      387.87     44.09 o
   1  16   8     2672.89     2645.28     78.74 o
   2  16   8     2656.37     2732.21     68.82 o
   3  16   8      410.47      428.24     36.18 o
   4  16   8      123.65      123.83     16.55 o
   5  16   8       97.22       88.04     18.03 o
   6  16   8      459.24      623.89     58.58 o
   7  16   8      263.41      330.35     37.02 o
   8  16   8      336.72      343.16     36.12 o
   9  16   8        0.01        2.24      4.17 o
  -9  17   8      284.93      237.15     28.30 o
  -8  17   8        0.06        0.00      5.91 o
  -7  17   8      201.36      179.77     21.25 o
  -6  17   8       53.14      100.25     11.88 o
  -5  17   8     1431.87     1304.76    108.99 o
  -4  17   8        1.12       10.93      6.23 o
  -3  17   8      280.90      364.89     33.23 o
  -2  17   8      395.61      437.92     34.82 o
  -1  17   8      351.19      336.16     38.64 o
   0  17   8        1.88       13.55      5.94 o
   1  17   8      223.20      248.45     27.31 o
   2  17   8       15.52       12.42      7.04 o
   3  17   8        3.10       10.49      5.00 o
   4  17   8      546.62      462.46     58.77 o
   5  17   8      433.89      451.83     72.69 o
   6  17   8      246.80      219.40     24.51 o
   7  17   8       18.32       10.59      6.87 o
   8  17   8        0.35       10.91      6.40 o
   9  17   8      635.54      676.50     31.22 o
  -9  18   8       79.92       35.21     19.26 o
  -8  18   8       67.73       71.62     11.86 o
  -7  18   8      219.34      248.51     22.88 o
  -6  18   8      199.37      229.30     24.17 o
  -5  18   8     2927.89     2848.02     59.70 o
  -4  18   8       45.02       54.04      9.65 o
  -3  18   8     3342.00     3535.22     69.87 o
  -2  18   8     1639.44     1702.57     51.65 o
  -1  18   8     1209.65     1244.80     35.94 o
   0  18   8        5.62        5.89      6.75 o
   1  18   8      150.06      143.53     17.99 o
   2  18   8     1085.70     1045.44     46.79 o
   3  18   8       41.22       52.21      8.71 o
   4  18   8      907.21      875.78     69.59 o
   5  18   8     1998.09     2283.68     48.03 o
   6  18   8      302.41      318.80     41.82 o
   7  18   8      956.05      875.84     32.59 o
   8  18   8      261.15      248.40     24.76 o
   9  18   8        8.53        8.94      6.13 o
  -9  19   8        5.62        4.57      7.15 o
  -8  19   8       19.54       16.30      4.23 o
  -7  19   8        0.44       13.20      4.51 o
  -6  19   8        2.59       10.42      4.34 o
  -5  19   8      569.30      583.46     26.63 o
  -4  19   8      194.32      214.86     27.34 o
  -3  19   8     1538.99     1484.41     73.85 o
  -2  19   8       23.23       26.29      9.18 o
  -1  19   8     1484.56     1532.63     52.76 o
   0  19   8      709.16      731.82     42.24 o
   1  19   8      250.59      265.84     30.74 o
   2  19   8       94.09       99.70     14.75 o
   3  19   8       47.89       66.90      9.32 o
   4  19   8        7.24       13.76      7.82 o
   5  19   8      719.31      705.64     25.02 o
   6  19   8      379.08      403.30     50.75 o
   7  19   8        0.07        8.32      9.22 o
   8  19   8        0.32        7.21     20.44 o
   9  19   8      467.86      460.27     30.26 o
  -9  20   8     1120.24     1464.66     83.29 o
  -8  20   8       66.59       46.10      8.25 o
  -7  20   8      163.07      164.46     19.94 o
  -6  20   8      118.81      110.13     12.95 o
  -5  20   8     1541.35     1500.73     29.86 o
  -4  20   8      360.24      404.67     55.80 o
  -3  20   8     1386.07     1370.18     91.12 o
  -2  20   8     2405.90     2404.08     74.09 o
  -1  20   8        6.55        1.68      7.31 o
   0  20   8      932.69      898.98    101.00 o
   1  20   8     3251.28     3156.74     80.22 o
   2  20   8       51.12       58.63      8.95 o
   3  20   8      235.01      241.41     31.15 o
   4  20   8      457.53      318.95     79.70 o
   5  20   8      116.86      154.55     18.05 o
   6  20   8      532.69      489.00     47.06 o
   7  20   8      232.87      226.62     29.24 o
   8  20   8      246.18      212.28     40.24 o
   9  20   8       55.35       30.09     18.12 o
  -9  21   8      323.64      189.93    102.19 o
  -8  21   8      314.00      220.62     28.52 o
  -7  21   8      563.11      592.02     26.41 o
  -6  21   8       10.05       16.50      5.55 o
  -5  21   8      481.80      449.54     32.46 o
  -4  21   8      223.80      233.84     32.87 o
  -3  21   8       64.48       94.36     14.54 o
  -2  21   8      690.64      667.28     62.30 o
  -1  21   8     1505.44     1457.65     86.16 o
   0  21   8      157.25      154.39     22.95 o
   1  21   8       89.49       86.62     12.31 o
   2  21   8      436.81      484.36     47.27 o
   3  21   8      163.07      143.55     27.73 o
   4  21   8       18.49       20.31     10.58 o
   5  21   8        7.08       27.73      7.87 o
   6  21   8      217.56      227.25     25.60 o
   7  21   8      443.94      466.14     30.10 o
   8  21   8       65.45       43.35     11.22 o
   9  21   8      425.18      510.79     31.97 o
  -9  22   8       16.16        6.02      7.68 o
  -8  22   8      199.94      177.68     33.46 o
  -7  22   8      108.37      115.46     14.78 o
  -6  22   8      557.43      640.13     47.32 o
  -5  22   8       19.10       20.38      5.41 o
  -4  22   8      194.88      203.31     19.54 o
  -3  22   8      259.85      244.69     37.39 o
  -2  22   8       23.72       15.81     10.73 o
  -1  22   8      353.82      332.24     49.24 o
   0  22   8      228.92      186.88     26.52 o
   1  22   8      888.04      911.30     56.46 o
   2  22   8      276.89      245.37     33.76 o
   3  22   8       51.41       47.65      7.72 o
   4  22   8      562.64      589.35     25.70 o
   5  22   8      197.40      183.39     21.20 o
   6  22   8       74.48       73.31      8.97 o
   7  22   8      160.28      148.53     25.22 o
   8  22   8       67.90       42.63      7.22 o
   9  22   8      252.17      231.02     19.68 o
  -8  23   8        0.85        3.09      5.29 o
  -7  23   8      457.10      519.89     27.38 o
  -6  23   8      673.40      697.65     23.69 o
  -5  23   8      290.02      273.41     22.86 o
  -4  23   8        2.13        0.00      6.08 o
  -3  23   8        4.33       25.75      7.82 o
  -2  23   8      155.25      125.92     17.86 o
  -1  23   8     3922.52     3924.58     96.07 o
   0  23   8       11.16       10.23      7.71 o
   1  23   8      930.86      930.97     98.95 o
   2  23   8        0.06        8.05      9.58 o
   3  23   8     1497.69     1465.63    133.64 o
   4  23   8      190.16      251.09     31.55 o
   5  23   8      163.07      225.80     27.28 o
   6  23   8      216.97      279.72     21.73 o
   7  23   8      241.80      322.10     48.13 o
   8  23   8        7.67        9.27      5.13 o
   9  23   8      114.92       41.42     26.04 o
  -8  24   8        6.81        7.11      4.99 o
  -7  24   8       44.36       48.03      9.29 o
  -6  24   8      101.40       92.81     13.95 o
  -5  24   8       34.93       34.41      6.21 o
  -4  24   8      385.34      357.54     35.39 o
  -3  24   8       26.94       27.94      5.28 o
  -2  24   8      193.21      138.19     19.42 o
  -1  24   8      756.25      674.13     90.74 o
   0  24   8      796.37      715.21     93.91 o
   1  24   8      221.41      181.09     27.95 o
   2  24   8      149.82      127.84     24.78 o
   3  24   8       64.96      107.64     13.44 o
   4  24   8      117.94      161.66     20.78 o
   5  24   8      111.09      134.87     15.37 o
   6  24   8      196.00      188.37     23.46 o
   7  24   8       15.21       11.31      5.82 o
   8  24   8      164.10      222.44     80.50 o
  -8  25   8        0.21       11.35      4.78 o
  -7  25   8      400.00      439.82     40.84 o
  -6  25   8      104.04      106.40     14.81 o
  -5  25   8      214.62      248.97     26.46 o
  -4  25   8      932.08      859.80     27.85 o
  -3  25   8      162.56      142.91     23.45 o
  -2  25   8       41.47       30.26      6.09 o
  -1  25   8       88.74       92.58     30.46 o
   0  25   8       13.99       16.56      8.85 o
   1  25   8     1417.52     1424.34    131.07 o
   2  25   8       15.05       49.71     11.17 o
   3  25   8     2535.12     2709.06     58.35 o
   4  25   8      236.54      260.46     32.95 o
   5  25   8        3.10        9.86      5.68 o
   6  25   8      357.59      354.32     20.27 o
   7  25   8        3.88        6.62      7.39 o
   8  25   8       16.56       10.27      7.39 o
  -8  26   8        4.75        0.00      8.07 o
  -7  26   8        2.53        8.47      4.44 o
  -6  26   8     1273.06     1346.62     45.04 o
  -5  26   8       89.11       95.47     13.28 o
  -4  26   8     1640.25     1532.91     49.94 o
  -3  26   8      716.10      638.70     52.81 o
  -2  26   8      446.48      406.69     42.54 o
  -1  26   8      758.45      741.45     35.43 o
   0  26   8      198.81      188.47     32.24 o
   1  26   8     5087.97     5025.53    103.15 o
   2  26   8      652.80      738.49     50.46 o
   3  26   8      157.75      159.08     20.04 o
   4  26   8     3885.03     4109.17     62.98 o
   5  26   8      449.44      471.03     31.12 o
   6  26   8        0.00        2.06      4.17 o
   7  26   8       18.06       29.78      8.32 o
   8  26   8       51.98       36.12      7.46 o
  -8  27   8      295.50      328.46     28.97 o
  -7  27   8      463.11      471.68     28.00 o
  -6  27   8      342.99      433.60     38.33 o
  -5  27   8      118.16      119.88     14.72 o
  -4  27   8       54.76       65.15      8.64 o
  -3  27   8       83.36       67.23     10.06 o
  -2  27   8      739.30      739.36     21.38 o
  -1  27   8      425.60      342.29     38.48 o
   0  27   8     1880.09     1846.69     45.18 o
   1  27   8      328.70      341.09     44.17 o
   2  27   8       27.14       24.68     10.33 o
   3  27   8      839.26      872.50     32.67 o
   4  27   8     1806.25     1873.79     38.43 o
   5  27   8      250.27      262.15     32.45 o
   6  27   8       38.56       82.19     13.63 o
   7  27   8      484.00      462.13     29.17 o
   8  27   8      342.99      315.01     26.69 o
  -8  28   8       14.21       13.39      7.89 o
  -7  28   8      114.28       88.98     21.58 o
  -6  28   8        0.19        6.49      5.48 o
  -5  28   8     1627.32     1641.33     47.96 o
  -4  28   8        9.42        3.35      7.86 o
  -3  28   8      183.33      182.86     19.53 o
  -2  28   8      400.80      373.01     36.22 o
  -1  28   8     1557.88     1614.87     35.99 o
   0  28   8      402.80      377.84     28.85 o
   1  28   8      418.20      419.28     42.77 o
   2  28   8      538.24      404.87     97.27 o
   3  28   8       30.69       20.24      6.31 o
   4  28   8      159.52      136.83     15.22 o
   5  28   8     1251.04     1454.04     39.71 o
   6  28   8      395.61      354.56     22.87 o
   7  28   8       67.90       45.08     12.51 o
   8  28   8        1.99        2.03      4.54 o
  -7  29   8      316.48      259.94     44.28 o
  -6  29   8      438.06      444.25     24.77 o
  -5  29   8      916.88      749.03     26.83 o
  -4  29   8       62.25       46.25      7.89 o
  -3  29   8       11.36       21.41      5.54 o
  -2  29   8      103.84       96.65     12.38 o
  -1  29   8      600.74      519.66     32.80 o
   0  29   8      267.98      257.60     32.09 o
   1  29   8      247.12      188.95     28.52 o
   2  29   8      467.42      534.58     57.06 o
   3  29   8      127.69      119.25     20.24 o
   4  29   8      146.89      140.81     18.86 o
   5  29   8      211.70      148.98     21.85 o
   6  29   8      148.60      116.37     18.20 o
   7  29   8        2.69        0.00      5.91 o
  -7  30   8        1.12        9.37      4.01 o
  -6  30   8      184.14      150.36     29.87 o
  -5  30   8      166.93      163.12     21.10 o
  -4  30   8      637.06      623.07     31.84 o
  -3  30   8      659.98      615.84     22.38 o
  -2  30   8      932.08      964.79     31.56 o
  -1  30   8     1445.52     1318.91     41.77 o
   0  30   8       26.83       60.98     22.74 o
   1  30   8      989.73      963.24     26.24 o
   2  30   8       83.72       82.04     13.63 o
   3  30   8        7.13       16.40      5.17 o
   4  30   8        0.08        7.70      6.27 o
   5  30   8       69.39       77.65     11.61 o
   6  30   8      167.18      146.49     31.67 o
   7  30   8      241.80      283.68     24.53 o
  -7  31   8       58.68       19.39     15.20 o
  -6  31   8        1.80        5.67      3.71 o
  -5  31   8       28.41       30.56      5.93 o
  -4  31   8       37.21       34.22      5.36 o
  -3  31   8        7.08       13.97      7.18 o
  -2  31   8      204.20      175.41     26.30 o
  -1  31   8      661.52      643.75     26.00 o
   0  31   8      277.89      264.71     26.93 o
   1  31   8      796.93      704.80     29.61 o
   2  31   8      275.89      214.54     26.63 o
   3  31   8       41.34       60.79     15.45 o
   4  31   8       47.33       18.21      9.13 o
   5  31   8     1389.05     1435.72     33.68 o
   6  31   8       14.67       10.21      4.24 o
   7  31   8      231.65      159.46     34.94 o
  -6  32   8        7.24       10.36      4.30 o
  -5  32   8       36.84       28.26     10.07 o
  -4  32   8      111.72       83.92     20.66 o
  -3  32   8       47.33       24.47      6.91 o
  -2  32   8     1491.50     1452.02     34.14 o
  -1  32   8       16.65       25.65      8.38 o
   0  32   8      110.25       86.22     13.70 o
   1  32   8      415.34      436.59     33.21 o
   2  32   8      301.02      328.47     41.19 o
   3  32   8      823.12      783.65     47.27 o
   4  32   8      245.24      174.26     32.00 o
   5  32   8        0.04        2.53      5.62 o
   6  32   8      107.33       64.03     20.59 o
   7  32   8        0.01        0.00     10.49 o
  -6  33   8       56.70       30.01     16.16 o
  -5  33   8       15.84        3.05      9.29 o
  -4  33   8     1275.92     1165.00     78.08 o
  -3  33   8      180.10      192.29     29.02 o
  -2  33   8     1283.07     1351.41     34.87 o
  -1  33   8       53.73       47.17      8.71 o
   0  33   8      487.97      425.46     27.59 o
   1  33   8      516.65      544.80     49.28 o
   2  33   8     1713.96     1823.23     65.92 o
   3  33   8      761.21      648.81    100.43 o
   4  33   8      693.80      608.25    100.28 o
   5  33   8      130.87      123.69     26.62 o
   6  33   8      247.75      218.51     25.77 o
  -6  34   8        0.90        0.73      7.41 o
  -5  34   8      507.60      501.63     19.02 o
  -4  34   8       71.06       60.44     11.46 o
  -3  34   8        3.57        9.99      5.73 o
  -2  34   8      350.06      318.15     41.25 o
  -1  34   8      300.33      291.18     39.95 o
   0  34   8      300.68      302.83     42.43 o
   1  34   8       34.93       31.94      9.91 o
   2  34   8      195.72      170.30     26.17 o
   3  34   8       81.00       82.70     16.73 o
   4  34   8        5.48        5.36      6.38 o
   5  34   8      470.02      420.72     44.59 o
   6  34   8        0.31        0.00     12.98 o
  -5  35   8     1359.40     1501.46     59.07 o
  -4  35   8       63.20       40.44      9.34 o
  -3  35   8        0.64        1.69      7.46 o
  -2  35   8       53.44       51.85     11.15 o
  -1  35   8      268.30      283.98     40.46 o
   0  35   8      104.86       93.47     15.24 o
   1  35   8       93.51       98.59     15.30 o
   2  35   8       61.15       83.22     17.28 o
   3  35   8      552.25      581.52     36.40 o
   4  35   8       19.45       45.63     15.62 o
   5  35   8       76.56       58.46     19.11 o
  -5  36   8       20.34       12.84      9.03 o
  -4  36   8      205.92      100.93     33.27 o
  -3  36   8       69.22       49.90     17.03 o
  -2  36   8      317.91      277.47     29.50 o
  -1  36   8      478.73      465.35     19.93 o
   0  36   8       15.92        3.04      4.10 o
   1  36   8      121.66       76.67     19.04 o
   2  36   8       45.43       42.83      9.26 o
   3  36   8        7.13       17.07      7.61 o
   4  36   8       29.27       13.06     10.77 o
   5  36   8       41.22       29.78     11.58 o
  -5  37   8       64.64       21.00      8.81 o
  -4  37   8        7.84        8.25      7.49 o
  -3  37   8        0.98        4.69      6.30 o
  -2  37   8      105.47       74.42     18.58 o
  -1  37   8        5.71        7.89      4.42 o
   0  37   8      418.20      403.54     23.73 o
   1  37   8     1017.61     1021.47     54.02 o
   2  37   8       62.09       63.93     13.35 o
   3  37   8        0.85        7.93      8.32 o
   4  37   8      290.36      250.47     21.07 o
   5  37   8       55.35       23.57     21.39 o
  -4  38   8      124.77       25.32     27.00 o
  -3  38   8       16.32       11.26      6.59 o
  -2  38   8       12.60        6.81      5.27 o
  -1  38   8       11.97       12.45      5.65 o
   0  38   8      446.90      371.70     19.22 o
   1  38   8      608.61      527.58     62.09 o
   2  38   8        3.88       10.67      4.59 o
   3  38   8      120.78      160.98     45.17 o
   4  38   8       15.21       17.72      6.63 o
  -4  39   8       16.08        7.05     11.01 o
  -3  39   8       83.54       37.48     36.97 o
  -2  39   8      259.21      260.09     99.54 o
  -1  39   8      328.33      281.72     20.90 o
   0  39   8      144.00       85.16     30.25 o
   1  39   8      843.32      919.75     40.81 o
   2  39   8       31.14       28.43      6.33 o
   3  39   8      138.30      111.06     34.62 o
  -3  40   8       61.62       14.43     25.65 o
  -2  40   8      126.11       28.87     54.00 o
  -1  40   8      118.81       37.98     21.42 o
   0  40   8      873.20      916.28     69.53 o
   1  40   8     1141.76     1280.67     62.26 o
   2  40   8      428.49      436.85     30.73 o
   3  40   8       20.88       10.06      5.15 o
  -1  41   8      135.26       72.69     63.45 o
   0  41   8       10.96       13.58     10.90 o
   1  41   8       46.10       23.03     11.44 o
   2  41   8       17.22       19.49      8.62 o
 -10   1   9      125.44      119.68     35.20 o
  -9   1   9       12.39        8.11      7.03 o
  -8   1   9       12.74       19.55      7.62 o
  -7   1   9      554.13      519.50     33.53 o
  -6   1   9      232.56      255.81     27.15 o
  -5   1   9      485.76      485.29     57.35 o
  -4   1   9       48.02       59.90      7.78 o
  -3   1   9       54.61       83.70      8.52 o
  -2   1   9      348.57      330.30     30.15 o
  -1   1   9      122.10      141.36     11.60 o
   0   1   9       12.11       13.93      5.02 o
   1   1   9       24.21       21.75      3.37 o
   2   1   9     2043.94     1980.79     29.23 o
   3   1   9      102.21      134.28     14.14 o
   4   1   9       77.09       85.39     10.51 o
   5   1   9       61.62       65.89      9.73 o
   6   1   9      220.52      298.17     31.38 o
   7   1   9       13.99        8.40      5.40 o
   8   1   9      483.12      485.38     29.53 o
   9   1   9       37.95       29.00      6.68 o
  10   1   9       63.04       40.12     13.20 o
 -10   2   9      203.06      187.69     64.14 o
  -9   2   9        4.24       12.18      6.11 o
  -8   2   9      326.52      312.05     38.40 o
  -7   2   9        3.96        2.36      7.96 o
  -6   2   9     1338.10     1526.17     32.44 o
  -5   2   9     1434.89     1473.23     88.10 o
  -4   2   9       41.09       39.71      6.34 o
  -3   2   9       65.45       54.91      6.85 o
  -2   2   9      338.19      314.05     26.17 o
  -1   2   9       44.49       44.64      5.76 o
   0   2   9      563.11      510.49     15.74 o
   1   2   9      403.21      358.25     32.26 o
   2   2   9       49.84       48.68      6.84 o
   3   2   9     2317.46     2374.75     38.12 o
   4   2   9      296.53      315.88     30.22 o
   5   2   9       31.47       21.95      5.51 o
   6   2   9        9.49       21.39      6.87 o
   7   2   9      513.93      610.34     22.09 o
   8   2   9      355.70      375.12     38.11 o
   9   2   9      482.24      473.24     31.52 o
  10   2   9      123.65       75.50     30.43 o
 -10   3   9       12.32       10.52      7.19 o
  -9   3   9       25.20       19.02      7.14 o
  -8   3   9       53.73       67.82     12.00 o
  -7   3   9      261.15      307.92     33.17 o
  -6   3   9      935.75     1013.91     28.63 o
  -5   3   9        7.45       16.80      6.01 o
  -4   3   9      658.95      668.05     38.03 o
  -3   3   9      273.24      297.38     31.89 o
  -2   3   9       34.46       43.43      5.71 o
  -1   3   9      681.21      695.80     16.76 o
   0   3   9      670.81      600.86     23.15 o
   1   3   9      959.76      936.45     21.53 o
   2   3   9      971.57      936.58     39.78 o
   3   3   9      342.25      329.60     29.91 o
   4   3   9      536.39      548.49     53.67 o
   5   3   9     1307.55     1325.22     75.42 o
   6   3   9     1222.90     1255.90     29.06 o
   7   3   9      271.92      320.36     37.19 o
   8   3   9      134.10      116.67     19.89 o
   9   3   9       30.91       15.91      4.23 o
  10   3   9       15.76       10.80      5.50 o
 -10   4   9      410.06      413.68     56.08 o
  -9   4   9     1315.51     1327.19     48.72 o
  -8   4   9      169.26      200.17     28.65 o
  -7   4   9        1.19       18.45     23.26 o
  -6   4   9      497.29      612.40     55.41 o
  -5   4   9      297.56      342.55     43.92 o
  -4   4   9     5961.38     6341.12    156.61 o
  -3   4   9       25.91       41.66      6.48 o
  -2   4   9      807.13      843.40     19.15 o
  -1   4   9     1491.50     1516.81     23.05 o
   0   4   9      815.10      782.81     25.84 o
   1   4   9      510.76      473.85     44.89 o
   2   4   9     1151.92     1100.83     17.95 o
   3   4   9     1994.52     1909.08     57.06 o
   4   4   9      369.79      438.57     44.33 o
   5   4   9       75.00       70.89     13.58 o
   6   4   9     2045.75     2360.89     53.78 o
   7   4   9      119.03      124.60     11.14 o
   8   4   9      368.64      387.46     24.54 o
   9   4   9      354.57      296.63     20.68 o
  10   4   9      255.04      174.73     43.88 o
 -10   5   9        0.16        9.74      5.15 o
  -9   5   9       70.56       64.67     11.54 o
  -8   5   9      175.83      190.60     25.08 o
  -7   5   9     2962.62     3235.89     48.21 o
  -6   5   9       52.71       72.66      8.56 o
  -5   5   9     2546.21     2804.92     98.49 o
  -4   5   9      518.93      544.61     39.59 o
  -3   5   9     2952.84     3205.80     54.89 o
  -2   5   9     2404.92     2470.51     49.29 o
  -1   5   9      130.87      123.60     12.56 o
   0   5   9        0.37        5.85      3.65 o
   1   5   9        4.62        8.73      4.27 o
   2   5   9       94.67       72.20      9.48 o
   3   5   9     9021.20     9418.92     91.67 o
   4   5   9      104.24      132.48     16.08 o
   5   5   9     1265.94     1268.86     83.63 o
   6   5   9       87.42      102.99     15.32 o
   7   5   9      889.23      895.55     31.58 o
   8   5   9     1092.96     1172.55     36.63 o
   9   5   9       46.51       32.50      7.91 o
  10   5   9       55.20       38.34      8.17 o
 -10   6   9       57.61       52.27     17.14 o
  -9   6   9      776.74      733.14     52.69 o
  -8   6   9       10.43        6.10      6.30 o
  -7   6   9     1818.17     2038.76     35.08 o
  -6   6   9      562.16      649.80     63.78 o
  -5   6   9      165.89      148.00     20.83 o
  -4   6   9      943.10     1042.80     53.36 o
  -3   6   9      229.22      278.13     21.74 o
  -2   6   9      371.72      396.14     30.51 o
  -1   6   9      726.30      717.65     26.16 o
   0   6   9       76.56       75.17      8.65 o
   1   6   9     1958.06     1946.61     31.22 o
   2   6   9      905.41      893.70     22.39 o
   3   6   9     4034.79     3971.67     62.28 o
   4   6   9      248.06      246.71     32.20 o
   5   6   9     1062.76     1066.29     77.66 o
   6   6   9     1564.99     1666.06     38.63 o
   7   6   9      306.60      343.83     30.12 o
   8   6   9      780.64      883.07     22.74 o
   9   6   9      458.82      453.86     30.37 o
  10   6   9       11.49        2.92      4.34 o
 -10   7   9        5.57        8.88      5.07 o
  -9   7   9      230.43      195.78     42.43 o
  -8   7   9       87.42       86.64     14.98 o
  -7   7   9      423.12      401.29     43.11 o
  -6   7   9     2630.66     3011.43     63.34 o
  -5   7   9        4.12        2.73      6.28 o
  -4   7   9     2127.05     2213.42     49.59 o
  -3   7   9      449.86      441.82     31.74 o
  -2   7   9     1319.87     1453.67     40.92 o
  -1   7   9      601.72      585.58     23.22 o
   0   7   9        6.50       34.24     11.53 o
   1   7   9       13.10       14.68      7.84 o
   2   7   9     2266.71     2335.79     43.13 o
   3   7   9     1612.83     1598.39     53.43 o
   4   7   9     2844.09     3083.33     55.21 o
   5   7   9       94.87       93.02     14.09 o
   6   7   9      342.25      349.07     35.68 o
   7   7   9        8.53       19.02      6.12 o
   8   7   9       50.98       57.98      7.07 o
   9   7   9     1220.80     1173.77     33.53 o
 -10   8   9       83.72       36.54     38.01 o
  -9   8   9      567.87      530.88     25.20 o
  -8   8   9      592.92      608.70     19.68 o
  -7   8   9      679.12      615.46     22.60 o
  -6   8   9        6.40       14.86      6.55 o
  -5   8   9      240.87      231.87     30.36 o
  -4   8   9      403.21      384.54     39.15 o
  -3   8   9     5533.87     5541.98    121.15 o
  -2   8   9     3961.44     4092.06     56.52 o
  -1   8   9     3603.60     3615.26     85.08 o
   0   8   9     1850.72     1661.35     27.67 o
   1   8   9       30.14       45.76     10.73 o
   2   8   9      176.89      193.88     20.73 o
   3   8   9      124.32      109.25     12.26 o
   4   8   9      110.46      114.89     16.88 o
   5   8   9     1889.64     1950.76     59.25 o
   6   8   9      380.25      469.47     43.83 o
   7   8   9     2209.94     2528.56     44.52 o
   8   8   9       91.20       72.52     14.17 o
   9   8   9      287.98      280.80     21.82 o
 -10   9   9        6.86        2.91      6.23 o
  -9   9   9      101.40      107.01     17.40 o
  -8   9   9      215.21      225.64     31.51 o
  -7   9   9      201.07      224.27     26.35 o
  -6   9   9      912.04     1018.42     28.96 o
  -5   9   9      318.98      299.93     41.01 o
  -4   9   9       17.22       15.94      6.02 o
  -3   9   9     1437.93     1452.81     41.78 o
  -2   9   9      427.66      418.96     31.01 o
  -1   9   9      472.19      460.05     21.33 o
   0   9   9       22.37       28.07      4.31 o
   1   9   9      402.80      424.98     30.09 o
   2   9   9      379.86      360.58     40.37 o
   3   9   9       22.75       22.04      4.44 o
   4   9   9       27.77       23.59      6.30 o
   5   9   9        0.38        6.30      6.05 o
   6   9   9      363.66      440.79     44.05 o
   7   9   9      366.34      453.59     45.08 o
   8   9   9      148.84      122.31     18.03 o
   9   9   9      400.80      415.59     20.18 o
 -10  10   9        0.85        2.36      7.79 o
  -9  10   9     1145.15     1175.18     38.90 o
  -8  10   9       13.69       18.25      5.30 o
  -7  10   9     1220.10     1387.44     32.17 o
  -6  10   9      541.03      617.53     37.31 o
  -5  10   9       16.24       22.02      6.00 o
  -4  10   9     1681.82     1912.56     66.13 o
  -3  10   9     3600.00     3508.83     76.48 o
  -2  10   9      152.77      146.87     17.59 o
  -1  10   9     1748.08     1772.67     25.34 o
   0  10   9      132.25      113.78     12.65 o
   1  10   9     2594.88     2781.02     54.55 o
   2  10   9       85.93       87.39      9.52 o
   3  10   9     5505.64     5661.83    121.90 o
   4  10   9     3011.81     3252.98     61.57 o
   5  10   9        0.12       17.19      7.31 o
   6  10   9     3509.38     3974.08     70.23 o
   7  10   9     2043.04     2200.48     39.04 o
   8  10   9      392.83      383.51     20.36 o
   9  10   9      877.34      864.05     27.22 o
  -9  11   9        7.95        7.88      4.37 o
  -8  11   9      236.24      268.38     34.55 o
  -7  11   9     1153.28     1274.11     32.71 o
  -6  11   9      261.47      324.49     33.11 o
  -5  11   9     8943.48     9613.78    214.74 o
  -4  11   9      798.06      868.64     60.75 o
  -3  11   9     3384.91     3217.41     90.41 o
  -2  11   9      622.50      653.98     40.42 o
  -1  11   9      912.04      941.99     31.09 o
   0  11   9      125.66      108.96     12.38 o
   1  11   9      194.60      201.78     23.42 o
   2  11   9      145.93      163.56     14.86 o
   3  11   9      846.23      838.45     39.41 o
   4  11   9     3209.22     3139.10     64.72 o
   5  11   9     5356.78     5931.53    104.91 o
   6  11   9       40.58       42.81      9.79 o
   7  11   9     1110.89     1327.00     28.15 o
   8  11   9      197.12      204.77     29.86 o
   9  11   9      216.97      239.46     41.26 o
  -9  12   9      242.42      246.40     24.37 o
  -8  12   9      648.21      618.58     21.61 o
  -7  12   9        2.31        9.69      7.60 o
  -6  12   9      282.24      314.45     37.04 o
  -5  12   9      369.02      364.65     38.20 o
  -4  12   9       16.16       31.38      7.35 o
  -3  12   9      473.93      469.76     40.84 o
  -2  12   9       21.44       17.67      6.27 o
  -1  12   9        1.17        4.10      4.62 o
   0  12   9     2875.10     2873.17     47.92 o
   1  12   9      414.94      461.86     47.87 o
   2  12   9       20.52       23.82      6.54 o
   3  12   9      883.87      827.81     43.13 o
   4  12   9      286.62      255.25     36.46 o
   5  12   9      792.42      837.77     26.14 o
   6  12   9       71.40       93.65     10.07 o
   7  12   9        7.24        5.03      9.04 o
   8  12   9      119.68       98.43     16.25 o
   9  12   9       57.76       45.86      9.40 o
  -9  13   9       42.64       33.02      6.99 o
  -8  13   9        7.73        7.15      4.55 o
  -7  13   9      417.38      433.97     28.90 o
  -6  13   9     1252.45     1132.28     36.78 o
  -5  13   9      565.49      608.35     64.73 o
  -4  13   9      119.46      112.80     14.71 o
  -3  13   9       70.73       74.37     10.35 o
  -2  13   9     1090.98     1022.52     40.82 o
  -1  13   9     2381.44     2433.70     49.51 o
   0  13   9      169.78      173.32     17.93 o
   1  13   9      377.91      358.80     46.45 o
   2  13   9      106.09      121.30     14.62 o
   3  13   9     1798.61     1865.51     39.01 o
   4  13   9        6.20       13.87      8.10 o
   5  13   9     2154.82     2158.26    107.67 o
   6  13   9     2051.18     2068.55     40.95 o
   7  13   9      322.92      274.03     21.69 o
   8  13   9      200.22      180.85     26.87 o
   9  13   9      505.35      508.96     22.53 o
  -9  14   9        0.56        4.61      3.62 o
  -8  14   9      189.89      192.72     26.89 o
  -7  14   9      214.33      239.92     29.45 o
  -6  14   9      392.04      432.60     47.55 o
  -5  14   9      243.67      343.55     39.68 o
  -4  14   9      346.33      357.98     58.03 o
  -3  14   9      442.26      430.93     48.02 o
  -2  14   9       82.08      105.55     13.64 o
  -1  14   9       15.60       16.11      5.55 o
   0  14   9     2183.69     2280.74     45.56 o
   1  14   9      112.57      136.41     17.44 o
   2  14   9      809.97      812.47     39.65 o
   3  14   9      308.35      373.50     44.45 o
   4  14   9       36.60       48.03     13.38 o
   5  14   9        0.18       14.03      8.10 o
   6  14   9      506.70      476.34     26.83 o
   7  14   9      318.27      358.79     37.51 o
   8  14   9        0.83        8.19      5.05 o
   9  14   9        4.84        6.38      3.84 o
  -9  15   9        0.41        2.41      4.77 o
  -8  15   9       17.64       20.20      5.34 o
  -7  15   9     1407.00     1394.09     29.76 o
  -6  15   9      155.25      162.93     18.62 o
  -5  15   9       26.01       30.20      8.85 o
  -4  15   9     2231.62     2244.34     60.94 o
  -3  15   9     3713.68     3808.78     81.15 o
  -2  15   9      295.50      317.03     40.77 o
  -1  15   9      802.59      779.15     43.37 o
   0  15   9        2.02        1.41      7.66 o
   1  15   9      850.89      858.32     47.92 o
   2  15   9        0.28        9.70      7.83 o
   3  15   9     6724.00     7114.54    178.66 o
   4  15   9      183.87      156.54     26.94 o
   5  15   9      113.85       82.46     11.97 o
   6  15   9      255.68      294.50     30.08 o
   7  15   9      377.14      387.78     43.37 o
   8  15   9      292.07      304.12     29.08 o
   9  15   9        5.48        2.29      4.41 o
  -9  16   9      692.74      714.44     33.72 o
  -8  16   9       13.47        8.51      5.49 o
  -7  16   9     1291.68     1404.67     38.16 o
  -6  16   9     2418.67     2531.87     55.19 o
  -5  16   9       18.49       11.45      9.94 o
  -4  16   9        0.22        3.22     10.24 o
  -3  16   9      835.21      796.58     58.32 o
  -2  16   9        5.66       15.71      7.25 o
  -1  16   9      519.38      514.87     48.33 o
   0  16   9      323.28      317.01     33.74 o
   1  16   9      350.06      352.32     53.74 o
   2  16   9        0.69        7.35     12.33 o
   3  16   9     3851.44     3912.13    104.00 o
   4  16   9      850.89      893.39    101.54 o
   5  16   9       78.15       73.84     10.30 o
   6  16   9      363.28      463.49     57.00 o
   7  16   9       88.92       83.46     11.15 o
   8  16   9      114.49       83.42     13.97 o
   9  16   9     1386.82     1390.39     99.90 o
  -9  17   9     1867.10     1973.18     74.56 o
  -8  17   9        0.16        4.04      5.10 o
  -7  17   9      288.66      274.68     27.62 o
  -6  17   9      380.64      481.29     50.60 o
  -5  17   9     1797.76     1895.39     53.12 o
  -4  17   9      636.55      604.21     33.65 o
  -3  17   9        1.10       13.10      8.87 o
  -2  17   9     1520.22     1528.16     81.80 o
  -1  17   9      941.88      844.10     68.22 o
   0  17   9       46.51       44.73      7.46 o
   1  17   9     4324.38     4444.70    104.25 o
   2  17   9      400.80      369.15     68.28 o
   3  17   9      656.38      612.27     93.33 o
   4  17   9      342.99      365.66     43.89 o
   5  17   9     1080.44     1214.27     40.82 o
   6  17   9       11.49       13.62      6.40 o
   7  17   9        3.84       19.06      6.92 o
   8  17   9       80.64       74.19     12.97 o
   9  17   9      325.80      279.79     15.36 o
  -9  18   9       64.80       57.83     17.97 o
  -8  18   9       28.30       33.12      7.75 o
  -7  18   9      657.41      668.05     30.85 o
  -6  18   9        1.72        8.98     10.03 o
  -5  18   9      594.38      695.03     76.21 o
  -4  18   9        4.71       10.85      8.04 o
  -3  18   9       61.31       60.36     11.01 o
  -2  18   9        2.62        5.14      6.67 o
  -1  18   9     1887.90     1982.94     51.03 o
   0  18   9     4944.90     5213.28    114.44 o
   1  18   9       92.74       83.97     15.86 o
   2  18   9     1519.44     1540.22    125.44 o
   3  18   9       50.55       42.17      9.32 o
   4  18   9       13.84       11.92      6.32 o
   5  18   9       18.58       14.51      7.97 o
   6  18   9       12.39       19.53      8.72 o
   7  18   9        0.69       10.61      6.24 o
   8  18   9       51.27       47.81      8.94 o
   9  18   9      178.76       89.69     49.64 o
  -9  19   9       11.90        6.02      7.79 o
  -8  19   9       68.06       83.92     18.02 o
  -7  19   9       11.29       20.13      5.40 o
  -6  19   9     1423.55     1311.57    104.51 o
  -5  19   9      317.91      461.98     46.66 o
  -4  19   9       79.92      102.64     12.85 o
  -3  19   9      405.22      386.09     58.19 o
  -2  19   9     2702.96     2849.57     66.73 o
  -1  19   9        8.24        6.48      6.69 o
   0  19   9     3176.45     3414.32     81.14 o
   1  19   9      505.80      468.12     78.35 o
   2  19   9       13.40        8.56     12.42 o
   3  19   9       23.43       21.66      8.00 o
   4  19   9      193.77      219.23     23.14 o
   5  19   9     1145.15     1114.24     29.15 o
   6  19   9     1211.74     1234.50     30.27 o
   7  19   9        4.41        5.15      6.26 o
   8  19   9       80.82       76.81     27.82 o
   9  19   9        0.31        1.96      5.31 o
  -8  20   9       55.35       42.14     11.47 o
  -7  20   9      119.25      112.40     15.17 o
  -6  20   9      268.63      355.28     38.61 o
  -5  20   9       71.23      111.43     11.85 o
  -4  20   9      429.73      449.63     36.87 o
  -3  20   9        4.67        3.11      6.89 o
  -2  20   9      216.68      161.73     27.41 o
  -1  20   9     1701.56     1710.11    125.17 o
   0  20   9      945.56      932.40     80.74 o
   1  20   9     2141.84     2278.61     70.83 o
   2  20   9       20.61       27.86      8.10 o
   3  20   9     2370.72     2587.43     66.26 o
   4  20   9     1358.66     1494.48     47.66 o
   5  20   9        0.14        2.61      7.84 o
   6  20   9      591.46      687.23     29.82 o
   7  20   9      299.98      324.43     45.43 o
   8  20   9      853.81      897.60     28.59 o
  -8  21   9       11.90       18.87      5.94 o
  -7  21   9       73.44       62.96      9.57 o
  -6  21   9      392.83      445.36     46.35 o
  -5  21   9      347.82      355.27     40.74 o
  -4  21   9       77.62       75.77     10.30 o
  -3  21   9      909.02      946.06     28.42 o
  -2  21   9      632.02      611.23     93.51 o
  -1  21   9       70.06       53.32     11.41 o
   0  21   9     2082.10     2119.21     58.51 o
   1  21   9       55.20       59.45     14.52 o
   2  21   9      329.42      379.96     56.95 o
   3  21   9      743.11      781.17     33.02 o
   4  21   9      285.27      278.25     36.48 o
   5  21   9      575.04      582.56     30.40 o
   6  21   9       12.96       25.08      7.79 o
   7  21   9      868.48      982.75     37.23 o
   8  21   9      481.36      441.78     21.06 o
  -8  22   9      108.78       58.54     19.69 o
  -7  22   9       28.52       24.43      4.72 o
  -6  22   9      141.37      134.96     25.03 o
  -5  22   9       14.36       20.10      7.49 o
  -4  22   9      377.91      398.97     29.41 o
  -3  22   9       74.82       72.21     11.64 o
  -2  22   9      241.49      284.01     31.38 o
  -1  22   9        8.88        7.63      6.88 o
   0  22   9      309.06      275.28     41.67 o
   1  22   9      139.24      156.70     32.88 o
   2  22   9     2380.46     2584.63     60.74 o
   3  22   9      154.01      181.10     22.48 o
   4  22   9      274.56      304.81     40.62 o
   5  22   9       81.54       88.75     11.95 o
   6  22   9       75.52      116.11     62.40 o
   7  22   9       19.89       14.15      6.78 o
   8  22   9       16.65       10.62      5.09 o
  -8  23   9      338.93      278.30     41.76 o
  -7  23   9        0.01        0.00      6.06 o
  -6  23   9       23.23       20.02      6.83 o
  -5  23   9       11.49       18.35      6.95 o
  -4  23   9      538.70      544.83     30.84 o
  -3  23   9      564.54      636.62     33.27 o
  -2  23   9       71.74       91.58     13.06 o
  -1  23   9     3131.52     3316.98     89.70 o
   0  23   9      457.96      423.56     42.69 o
   1  23   9    10058.08    11493.19    193.40 o
   2  23   9     1817.32     2010.46     55.24 o
   3  23   9       59.29       72.49     10.84 o
   4  23   9      205.06      216.55     25.40 o
   5  23   9       51.70       57.86      8.18 o
   6  23   9      562.64      565.65     20.28 o
   7  23   9     1271.64     1334.35     39.39 o
   8  23   9       25.70       13.16      7.38 o
  -8  24   9       69.39       37.79     12.57 o
  -7  24   9        0.15       12.65      9.17 o
  -6  24   9       13.76       13.84      5.60 o
  -5  24   9       49.84       45.53     12.45 o
  -4  24   9      135.49      133.21     15.38 o
  -3  24   9      406.02      411.74     48.78 o
  -2  24   9     1370.48     1471.29     52.84 o
  -1  24   9     1563.41     1579.37     55.03 o
   0  24   9     1298.16     1266.00     29.54 o
   1  24   9      310.11      380.35     57.98 o
   2  24   9      218.15      223.80     22.47 o
   3  24   9       14.44       23.95      8.30 o
   4  24   9      100.20       84.20     13.97 o
   5  24   9      162.56      157.79     20.33 o
   6  24   9       27.14       22.74      6.37 o
   7  24   9      215.50      186.26     42.72 o
   8  24   9      550.37      598.80     30.92 o
  -8  25   9       10.96        8.93     10.28 o
  -7  25   9       51.84       29.15     11.44 o
  -6  25   9      119.90      118.59     18.25 o
  -5  25   9      888.64      921.67     28.75 o
  -4  25   9      151.29      124.62     17.62 o
  -3  25   9      381.81      433.17     50.09 o
  -2  25   9     2022.30     2296.02     48.20 o
  -1  25   9     1075.84     1066.06     32.69 o
   0  25   9      794.68      765.69     25.02 o
   1  25   9       93.70       97.09     20.35 o
   2  25   9       83.36       79.45     10.94 o
   3  25   9       13.99       30.42      7.87 o
   4  25   9       33.41       30.91      6.21 o
   5  25   9        1.21        6.25      5.83 o
   6  25   9      116.86      101.67     16.12 o
   7  25   9        6.00        9.30      6.43 o
  -7  26   9      771.17      810.68     30.55 o
  -6  26   9       71.06       53.85      9.44 o
  -5  26   9      748.57      747.13     27.82 o
  -4  26   9      736.04      788.55     20.14 o
  -3  26   9      199.09      213.30     21.80 o
  -2  26   9     1145.82     1042.13     44.90 o
  -1  26   9     1951.87     2167.39     50.90 o
   0  26   9      236.24      224.94     35.78 o
   1  26   9     2780.45     3039.21     81.01 o
   2  26   9      268.96      261.34     34.44 o
   3  26   9      657.92      695.64     58.73 o
   4  26   9       26.42       29.37      6.88 o
   5  26   9       49.14       82.94     13.21 o
   6  26   9       22.09       22.21      5.25 o
   7  26   9      247.75      246.66     21.00 o
  -7  27   9        6.10       13.41      4.87 o
  -6  27   9       90.44       55.09     12.97 o
  -5  27   9       71.40       88.08     17.49 o
  -4  27   9      631.01      654.42     19.48 o
  -3  27   9      210.83      210.69     23.24 o
  -2  27   9      481.80      458.42     55.11 o
  -1  27   9      749.66      782.21     23.55 o
   0  27   9      103.23      106.73     13.53 o
   1  27   9      267.98      542.23    189.01 o
   2  27   9      146.17      138.11     23.20 o
   3  27   9       20.52       17.86      7.86 o
   4  27   9        0.23        8.66      4.80 o
   5  27   9        0.00        1.18      5.08 o
   6  27   9      577.92      617.94     28.14 o
   7  27   9      985.96     1014.72     74.25 o
  -7  28   9       54.02       28.04     14.44 o
  -6  28   9      225.00      221.00     25.97 o
  -5  28   9      163.84      176.69     32.05 o
  -4  28   9       74.30       91.08     11.12 o
  -3  28   9       21.16       32.73      7.71 o
  -2  28   9      180.10      192.94     20.41 o
  -1  28   9      128.60      159.86     20.59 o
   0  28   9       39.94       50.69      9.56 o
   1  28   9        8.70       10.82     18.59 o
   2  28   9     1770.73     1824.28     60.71 o
   3  28   9      609.60      658.83     45.27 o
   4  28   9       24.11       32.98      6.88 o
   5  28   9      152.03      123.99     20.68 o
   6  28   9      275.56      224.85     31.93 o
   7  28   9        0.08        2.85      3.46 o
  -6  29   9      378.30      305.46     19.86 o
  -5  29   9        1.28       11.09      7.18 o
  -4  29   9      349.32      367.63     45.95 o
  -3  29   9      547.09      536.18     30.61 o
  -2  29   9     1199.93     1192.65     37.65 o
  -1  29   9       24.30      111.64     48.24 o
   0  29   9       13.10       13.74      5.93 o
   1  29   9     1047.82     1089.86     38.14 o
   2  29   9        4.28        5.64      7.47 o
   3  29   9       53.00       47.53      9.71 o
   4  29   9       71.40       47.37     10.59 o
   5  29   9        1.19        4.00      4.71 o
   6  29   9       85.56       60.43     20.11 o
  -6  30   9     1343.22     1411.16     50.36 o
  -5  30   9      107.12       81.37     22.41 o
  -4  30   9       45.43       36.50     13.52 o
  -3  30   9      360.24      332.74     44.16 o
  -2  30   9      165.64      155.82     19.02 o
  -1  30   9     3520.05     3521.30     82.13 o
   0  30   9      117.72      121.07     20.39 o
   1  30   9      552.25      423.53     78.45 o
   2  30   9       23.43       32.83     11.29 o
   3  30   9      241.49      261.28     39.94 o
   4  30   9     1386.82     1467.09     48.17 o
   5  30   9      159.52       95.91     31.34 o
   6  30   9      388.88      363.11     28.72 o
  -6  31   9      258.89      264.64     25.24 o
  -5  31   9      121.00       56.02     22.44 o
  -4  31   9       50.84       51.14     16.73 o
  -3  31   9      910.83      995.85     30.98 o
  -2  31   9        3.92        1.72      6.66 o
  -1  31   9        1.35        4.07      6.98 o
   0  31   9      466.13      422.25     20.26 o
   1  31   9        0.85       13.72      8.98 o
   2  31   9       32.60       33.96      9.78 o
   3  31   9      620.01      563.62     25.22 o
   4  31   9       11.76       14.40      6.34 o
   5  31   9       52.71       25.48      7.89 o
   6  31   9      234.40      195.84     98.66 o
  -6  32   9        2.59        6.48      4.30 o
  -5  32   9     1349.83     1090.67     88.19 o
  -4  32   9      156.75      176.02     53.34 o
  -3  32   9      159.52      133.54     20.15 o
  -2  32   9     1232.01     1483.75     54.41 o
  -1  32   9       86.86      107.65     15.36 o
   0  32   9        1.61       13.51      5.28 o
   1  32   9      136.89      122.50     24.70 o
   2  32   9       24.70       38.60     32.23 o
   3  32   9       30.58       14.49      5.98 o
   4  32   9      280.23      279.27     36.72 o
   5  32   9      504.90      410.46     57.24 o
   6  32   9       52.27       31.67     17.55 o
  -5  33   9       88.36       53.84     25.70 o
  -4  33   9      572.17      624.95     43.15 o
  -3  33   9      138.77      126.57     20.20 o
  -2  33   9       85.38      129.01     20.27 o
  -1  33   9      778.41      881.74     41.31 o
   0  33   9       65.45       56.12     22.61 o
   1  33   9       15.92       27.93     11.39 o
   2  33   9      709.16      735.22     42.13 o
   3  33   9        7.18        4.05      4.27 o
   4  33   9        5.62        5.97      5.04 o
   5  33   9      127.01      100.92     26.68 o
  -5  34   9        4.41        4.08      6.56 o
  -4  34   9       74.82       51.41     19.98 o
  -3  34   9       38.32       41.39     12.21 o
  -2  34   9     1064.72     1057.14     45.12 o
  -1  34   9      206.50      219.89     18.12 o
   0  34   9        1.93        4.14      5.97 o
   1  34   9       56.40       54.33     15.48 o
   2  34   9      139.71      115.82     35.00 o
   3  34   9      126.56      124.37     20.25 o
   4  34   9        1.96        5.26      5.25 o
   5  34   9       52.56       30.94     23.68 o
  -5  35   9       39.56       26.55     16.82 o
  -4  35   9      623.50      702.31     42.94 o
  -3  35   9      684.35      718.10     32.45 o
  -2  35   9       46.65       35.44      7.40 o
  -1  35   9       42.64       30.34     10.26 o
   0  35   9      126.34      127.81     23.78 o
   1  35   9      107.95      124.43     26.62 o
   2  35   9       42.90       65.74     16.87 o
   3  35   9       57.61       71.20     17.07 o
   4  35   9       58.22       44.84     15.18 o
  -4  36   9       16.65       11.75      8.95 o
  -3  36   9      207.65      128.25     59.61 o
  -2  36   9      151.04      139.37     16.89 o
  -1  36   9      257.92      153.32     83.24 o
   0  36   9      122.54      152.06     28.92 o
   1  36   9      392.04      391.90     56.14 o
   2  36   9       28.94       16.53      8.88 o
   3  36   9       59.91       80.13     13.61 o
   4  36   9       19.54       17.03      8.20 o
  -3  37   9      367.11      233.24     72.07 o
  -2  37   9      331.60      244.00     73.94 o
  -1  37   9        0.86       12.22      8.53 o
   0  37   9      223.80      232.32     22.55 o
   1  37   9      302.76      307.02     28.29 o
   2  37   9       10.76        9.95      6.48 o
   3  37   9        9.86        7.49      8.67 o
  -2  38   9        5.24        0.00      8.31 o
  -1  38   9       15.84       24.06      7.65 o
   0  38   9       41.09       23.38      8.67 o
   1  38   9      214.04      158.52     42.63 o
   2  38   9       72.42       52.70     15.31 o
   3  38   9      563.59      538.99     34.63 o
  -2  39   9       42.38       32.19     15.79 o
  -1  39   9       97.22       63.86     20.87 o
   0  39   9       49.56       39.29     11.82 o
   1  39   9      157.50      141.19     43.99 o
   2  39   9       40.07       25.95      6.98 o
  -9   0  10        0.02        0.00      7.77 o
  -8   0  10        5.15        4.16      7.86 o
  -7   0  10       31.70       34.43      8.94 o
  -6   0  10     1759.80     1940.70     49.42 o
  -5   0  10        2.10       21.88     10.37 o
  -4   0  10      555.07      522.61    123.40 o
  -3   0  10    11837.44    12682.47    691.51 o
  -2   0  10     1891.38     1971.22    139.73 o
  -1   0  10        4.20        3.29     13.44 o
   0   0  10        6.66       17.98      6.89 o
   1   0  10     1094.95     1042.71     48.64 o
   2   0  10       35.16       26.88      8.42 o
   3   0  10      384.16      350.46     71.28 o
   4   0  10     7906.77     7584.97    255.96 o
   5   0  10       37.21       38.95     11.15 o
   6   0  10     1317.69     1449.65     73.94 o
   7   0  10     2789.95     3158.36     77.77 o
   8   0  10       58.52       53.02     11.11 o
   9   0  10       68.89       79.71     24.72 o
  -9   1  10       15.05        9.45      7.52 o
  -8   1  10       45.97       57.39      9.52 o
  -7   1  10      504.45      552.21     35.40 o
  -6   1  10      289.68      366.05     38.78 o
  -5   1  10        1.74       19.34      6.07 o
  -4   1  10       26.63       37.96      6.41 o
  -3   1  10     1983.81     2001.93     61.64 o
  -2   1  10      226.20      188.64     40.00 o
  -1   1  10      227.41      210.60     24.59 o
   0   1  10       34.34       45.54     13.58 o
   1   1  10        0.41        2.01      5.41 o
   2   1  10      327.97      319.74     35.84 o
   3   1  10      723.61      669.45     81.09 o
   4   1  10       54.17       47.61      7.48 o
   5   1  10       91.78      114.62     13.74 o
   6   1  10        0.13        7.75      5.50 o
   7   1  10      818.53      844.29     32.71 o
   8   1  10       22.66       18.21      7.29 o
   9   1  10      292.41      236.34     51.67 o
  -9   2  10       11.90        8.53      6.45 o
  -8   2  10      421.07      464.97     21.71 o
  -7   2  10      107.33      160.79     17.82 o
  -6   2  10      754.05      787.44     31.89 o
  -5   2  10        0.32       16.98      6.06 o
  -4   2  10       11.90       11.87      5.48 o
  -3   2  10     3082.47     3045.98     92.79 o
  -2   2  10        2.96       10.54      5.91 o
  -1   2  10        8.82       13.61      4.52 o
   0   2  10     3543.82     3498.77    127.21 o
   1   2  10        0.36        4.27      5.86 o
   2   2  10      334.16      344.81     34.83 o
   3   2  10      762.31      735.98     51.92 o
   4   2  10      637.06      529.58     77.08 o
   5   2  10      353.44      300.45     30.45 o
   6   2  10       16.81       23.36      6.40 o
   7   2  10      477.42      512.40     22.69 o
   8   2  10        1.10        4.06      6.70 o
   9   2  10      209.09      151.81     48.98 o
  -9   3  10      460.10      464.24     21.48 o
[truncated: 85,312 more chars]
